# Supplementary material for: Assessment of the Fitbit Charge 2 for monitoring heart rate
Source: PLoS One. 2018 Feb 28;13(2):e0192691. doi: 10.1371/journal.pone.0192691 (PMC5831032; doi:10.1371/journal.pone.0192691)
Supplement: S1 Dataset — (XLSX) [file pone.0192691.s001.xlsx]

## Sheet: Dataset
Time (s)	Participants
	P 01		P 02		P 03		P 04		P 05		P 06		P 07		P 08		P 09		P 10		P 11		P 12		P 13		P 14		P 15
	Fitbit Charge 2	ECG	Fitbit Charge 2	ECG	Fitbit Charge 2	ECG	Fitbit Charge 2	ECG	Fitbit Charge 2	ECG	Fitbit Charge 2	ECG	Fitbit Charge 2	ECG	Fitbit Charge 2	ECG	Fitbit Charge 2	ECG	Fitbit Charge 2	ECG	Fitbit Charge 2	ECG	Fitbit Charge 2	ECG	Fitbit Charge 2	ECG	Fitbit Charge 2	ECG	Fitbit Charge 2	ECG
1	76		92	83.654	110	106.482	109		103		71		98		97		117		96				100		91		94		82
2	76	103.658	92	83.706	110	107.789	109	105.84	103	103.609	71	93.256	98		97	100.392	117	107.413	96	101.722			100		91	92.53	94		80
3	76	103.347	93	87.397	110	107.884	109	104.312	103	99.417	72	91.251	99	108.074	97	101.654	117	107.413	96	104.047		70.743	98	99.177	91	92.88	94	91.633	80	60.532
4	76	105.115	93	91.907	110	108.169	109	100.228	103	102.742	72	94.233	99	106.482	98	100.228	117	106.39	96	103.261		69.502	98	98.462	91	96	93	93.445	80	61.317
5	75	109.812	93	92.252	110	109.421	109	94.017	102	97.138	73	92.74	99	106.39	98	100.804	117	107.695	96	103.001		72.654	98	99.417	92	95.701	93	94.669	80	62.598
6	75	103.434	93	91.157		110.603	102	94.089	102	93.161	74	90.553	99	104.047	98	100.556	117	108.743	96	101.47		75.248	98	101.806	91	94.596	93	97.138	80	63.701
7	75	89.956	92	87.521		112.837	102	96.528	102	87.521	74	90.686	100	102.315	98	102.915	117	110.404	96	97.99		80.63	98	102.4	92	93.873	92	96.985	80	63.275
8	75	79.948	92	81.702		115.706	102	97.292	102	86.111	74	87.211	101	98.937	98	102.485	117	110.206	96	99.097		77.92	98	97.138	90	94.523	92	98.62	80	65.746
9	75	81.92	92	79.689		116.695	102	99.821	102	92.6	74	88.979	102	99.821	99	102.828	117	108.169	96	95.85		85.87	98	100.97	90	95.701	92	100.392	64	64.47
10	75	92.88	92	78.668		119.07	100	96.832	102	95.182	74	88.086	102	99.659	99	102.145	117	105.296	96	99.257		83.478	98	102.06	90	96.376	92	98.858	61	62.886
11	75	96.832	92	83.365	110	116.474	99	96.909	102	101.806	74	89.108	102	104.401	99	104.757	117	107.884	96	100.721		78.367	98	103.174	90	94.742	92	94.815	61	62.186
12	75	100.31	92	89.628	110	113.463	98	94.161	102	104.312	74	89.563	102	102.4	99	107.319	117	111.003	97	103.872		76.087	98	105.749	90	95.701	92	94.523	60	58.654
13	75	99.579	91	93.161	110	106.852	98	97.062	102	101.891	74	87.834	102	103.784	99	106.945	116	113.463	97	104.49		69.463	98	104.668	90	93.945	92	94.089	60	56.135
14	75	94.523	91	90.82	110	100.556	98	98.62	102	98.383	74	85.631	102	109.812	99	103.087	115	112.219	97	104.668		71.944	98	100.392	90	88.85	92	95.925	60	60.354
15	75	89.956	90	84.803	110	100.721	98	102.06	102	92.88	74	88.53	102	106.759	99	102.4	114	112.631	97	106.667		70.988	98	92.74	90	85.81	92	98.069	60	63.438
16	75	84.803	90	88.722	110	102.315	98	100.97	102	92.045	75	89.956	101	106.667	99	103.174	113	109.812	97	105.749		79.792	98	94.742	90	85.393	92	105.567	61	62.471
17	75	83.992	90	88.722	110	105.205	97	101.386	102	92.88	75	92.95	100	105.749	100	104.312	111	109.033	97	106.574		76.704	98	93.659	90	83.992	92	104.579	61	59.477
18	75	85.511	90	97.062	110	108.743	97	102.657	102	93.232	76	91.565	100	105.931	100	106.759	111	109.227	97	106.298		80.949	98	90.619	90	85.631	92	103.087	61	58.265
19	75	88.85	90	96.604	110	110.108	97	102.742	102	94.815	77	90.753	100	102.485	100	109.324	111	107.225	97	104.224		79.483	98	87.521	90	87.96	93	102.145	61	58.542
20	75	91.701	89	91.839	110	107.038	98	103.959	102	97.369	78	90.088	100	103.434	100	107.507	111	107.038	97	107.884		79.896	98	86.171	90	89.563	93	99.821	60	57.853
21	75	97.601	89	86.535	110	96.226	98	107.132	102	96.832	78	90.486	100	103.347	100	109.324	111	106.298	98	108.647		79.226	98	86.353	90	91.565	94	99.257	60	59.477
22	75	96.452	88	88.403	110	92.114	98	110.108	102	95.478	79	93.873	100	103.959	100	106.759	111	106.667	98	112.015		83.478	98	85.75	90	92.391	96	91.839	60	60.147
23	75	98.069	88	91.361	110	86.657	98	109.421	102	95.626	79	97.679	99	103.087	100	105.115	111	106.667	98	112.219		79.277	97	83.649	90	98.383	97	88.403	60	61.998
24	76	99.74	88	89.956	110	89.956	98	105.749	101	93.374	79	95.925	99	103.434	100	103.087	110	106.482	98	115.056		77.137	96	82.194	90	93.445	98	86.718	60	67.89
25	76	98.778	90	88.722	110	97.834	99	100.887	101	95.85	78	89.237	99	102.571	100	103.696	109	106.852	99	114.949		75.946	96	80.577	90	93.445	99	88.086	60	70.137
26	77	96.68	90	87.584	109	100.97	99	100.556	101	98.858	78	89.367	99	107.695	100	101.891	108	106.759	99	114.841		67.74	96	78.069	90	94.089	99	88.149	60	68.918
27	77	95.925	90	84.745	109	101.975	99	100.639	101	101.806	77	85.097	99	108.455	101	106.39	106	107.413	99	115.056		67.965	95	76.752	90	95.626	99	88.403	60	67.554
28	78	95.33	90	81.162	109	105.115	99	103.521	100	103.784	77	88.467	99	106.298	101	106.945	106	110.404	100	116.144	91	66.674	94	77.283	90	96.756	98	87.646	60	73.143
29	78	98.225	90	84.049	109	108.84	99	106.206	100	105.567	77	84.979	99	108.455	101	108.743	106	108.84	100	114.413	91	65.431	94	78.618	90	94.523	97	87.149	60	57.88
30	78	97.446	90	88.403	109	110.903	101	99.177	99	108.36	77	83.763	100	104.579	101	109.616	106	108.84	100	115.706	91	66.35	94	81.27	90	93.659	97	86.111	60	72.028
31	78	98.069	90	89.367	109	109.812	101	93.445	98	110.703	77	82.859	100	107.601	102	110.903	106	106.759	101	117.476	91	69.581	93	83.535	90	88.023	94	85.511	60	61.44
32	78	97.062	90	88.403	109	108.169	102	79.329	98	110.404	78	86.353	100	101.975	102	110.903	104	107.132	101	117.814	91	82.859	93	85.75	90	84.803	93	86.05	62	62.566
33	78	98.699	90	93.873	109	110.206	102	81.756	98	112.837	78	85.393	100	103.261	102	113.778	103	104.224	101	117.927	91	79.896	91	85.69	90	83.478	92	86.474	63	63.406
34	78	98.069	90	97.292	109	103.347	102	81.92	98	109.421	78	85.69	100	101.806	103	111.811	101	105.567	101	120.235	91	80.683	91	83.478	90	80.683	91	86.414	64	65.05
35	78	99.417	90	98.462	109	94.089	102	86.964	98	108.074	79	87.025	100	106.206	103	111.405	100	107.507	102	123.003	90	75.712	91	81.162	90	82.084	90	88.594	65	65.711
36	77	101.053	90	99.659	109	92.74	102	88.53	98	108.074	79	88.979	100	103.784	104	109.714	100	107.507	102	126.29	90	73.08	91	79.483	90	84.803	89	88.339	65	67.479
37	77	105.205	90	98.778	109	99.177	101	94.523	98	108.551	79	90.486	99	103.784	104	110.009	97	107.979	102	123.746	89	70.017	90	78.921	90	88.594	89	87.834	65	68.84
38	77	107.319	90	96.756	109	98.937	101	96.909	97	111.103	80	91.361	99	108.647	104	112.117	96	109.812	102	126.29	89	72.07	90	79.896	90	89.302	88	87.025	65	66.602
39	77	109.033	90	96.376	109	99.177	91	99.902	96	112.734	80	91.565	99	105.749	105	113.253	95	110.603	102	130.169	89	74.338	90	82.747	90	89.563	88	84.57	65	60.147
40	78	108.36	90	96.68	109	87.335	90	102.742	96	114.413	80	91.09	99	100.228	106	113.673	93	110.903	103	131.987	89	78.019	89	87.459	90	87.521	87	85.156	64	55.351
41	77	104.668	91	99.177	109	82.414	90	104.668	96	114.734	81	92.6	99	99.579	106	113.567	92	109.911	103	135.033	89	81.324	87	88.85	90	86.171	87	88.53	64	52.92
42	77	105.205	91	99.659	109	79.329	90	104.757	96	113.778	81	91.022	98	99.74	107	113.567	92	110.603	103	137.666	88	85.93	87	87.273	90	85.75	87	90.22	64	57.233
43	77	104.224	91	98.304	109	83.992	90	102.657	96	111.405	81	90.353	98	101.136	107	113.883	91	111.811	104	139.32	88	83.934	86	83.592	90	89.302	87	92.88	64	60.952
44	77	105.931	91	92.74	109	89.563	90	99.659	96	104.757	80	89.237	97	101.136	107	112.322	91	112.219	104	139.636	88	87.897	86	80.683	90	92.045	87	93.945	64	61.563
45	76	104.668	91	90.022	109	91.09	90	100.721	96	104.936	80	91.361	98	99.659	107	108.743	91	111.304	103	143.05	87	81.27	85	79.277	90	94.089	87	95.035	64	74.545
46	76	107.601	92	91.565	109	90.955	90	104.224	96	105.115	80	92.322	98	101.722	108	106.39	92	112.219	103	142.552	87	83.535	84	80.209	90	94.742	87	94.596	63	77.429
47	76	106.39	92	90.955	108	84.338	90	109.812	96	106.482	80	91.839	98	99.902	108	105.749	93	111.204	103	144.395	87	81.811	84	83.027	90	94.305	87	94.378	63	74.518
48	76	104.757	92	94.596	105	82.304	90	112.015	97	110.703	80	92.67	98	99.498	108	105.84	94	111.506	103	145.42	87	85.452	84	86.474	90	88.915	87	93.873	63	76.134
49	76	106.206	92	95.626	104	83.422	90	110.305	97	112.527	80	89.759	98	100.556	109	107.132	96	112.425	103	146.81	86	87.584	84	86.535	90	88.086	87	92.46	61	63.768
50	76	106.114	92	96	104	86.78	90	104.312	97	102.06	80	91.293	97	100.228	109	107.884	98	112.219	104	147.338	86	92.365	83	86.232	90	88.786	88	93.161	61	64.436
51	76	106.574	92	96.15	104	86.841	89	100.804	98	89.043	80	91.701	96	102.06	109	110.009	100	115.164	106	148.765	85	89.547	82	85.75	90	89.237	89	93.161	61	67.295
52	76	106.852	92	96.68	104	87.709	89	95.776	98	78.668	82	94.815	96	100.804	109	111.506	101	116.474	108	148.585	85	88.555	80	83.252	90	91.022	90	92.95	61	66.243
53	77	107.623	92	96.301	104	85.81	88	91.77	98	84.049	81	99.902	95	101.722	109	110.903	102	117.589	111	147.338	85	87.646	79	82.747	90	95.33	90	93.161	61	67.702
54	77	108.36	92	100.392	104	86.353	88	87.025	98	82.636	81	99.017	94	101.975	109	110.703	102	120.945	112	148.585	85	84.28	79	81.539	90	96.226	91	95.404	61	69.898
55	78	108.936	92	100.392	104	88.023	88	89.108	98	90.22	81	95.182	93	101.47	109	113.673	103	119.883	112	150.037	85	83.592	78	82.47	90	95.776	91	94.305	61	61.226
56	78	108.743	92	101.219	104	86.414	87	91.701	98	95.701	81	93.587	93	101.554	109	114.52	103	120.117	116	151.517	85	91.09	77	82.249	90	93.873	92	93.802	61	70.988
57	78	106.39	92	100.147	104	88.53	87	93.091	99	99.017	81	89.693	92	99.257	109	116.474	104	120.945	118	149.671	85	90.753	77	82.915	90	93.374	92	94.233	61	66.566
58	78	108.647	92	96.528	104	86.353	87	97.99	99	103.521	81	90.82	91	104.224	109	116.695	104	121.543	120	151.33	85	95.552	77	84.164	90	92.95	92	95.552	62	61.502
59	77	106.574	92	96	104	90.22	87	97.679	99	103.174	79	92.322	90	100.804	108	116.034	104	122.658	122	151.517	86	96.301	77	84.57	90	93.587	92	95.478	62	59.708
60	77	110.404	92	94.161	104	92.46	87	94.45	97	105.658	78	96.301	90	105.386	109	115.925	104	123.497	123	155.544	86	95.256	77	84.396	90	94.888	92	95.626	62	64.1
61	77	109.227	92	95.626	104	90.154	87	97.912	96	105.476	76	95.182	89	106.852	109	113.358	104	124.121	125	153.792	86	90.22	77	85.81	90	98.383	93	95.478	62	64.301
62	77	107.132	92	101.053	103	89.497	87	102.315	96	103.609	75	94.017	89	107.979	109	112.015	104	124.121	127	153.792	85	87.834	77	84.803	90	99.097	93	94.523	62	65.466
63	77	105.296	93	103.872	102	94.669	87	106.206	96	102.4	73	95.85	88	108.551	109	113.673	104	123.871	128	154.566	85	87.335	77	83.706	90	98.778	93	93.516	62	67.591
64	77	103.521	93	105.386	101	100.31	87	110.009	96	102.06	72	93.303	88	107.507	109	114.095	104	123.003	129	153.6	85	83.992	77	84.28	90	98.462	93	91.565	62	74.79
65	77	103.347	93	102.742	101	99.902	87	109.227	96	101.47	71	93.303	88	106.667	109	117.252	104	121.183	130	153.6	86	88.212	77	85.274	90	97.446	94	89.108	62	72.753
66	77	104.136	94	97.138	101	94.089	87	105.476	96	101.386	70	94.523	87	103.609	109	117.927	104	118.154	130	152.836	87	82.029	77	86.111	90	104.579	94	89.956	62	70.057
67	77	105.296	94	95.256	100	89.173	87	100.392	96	103.959	70	95.85	88	105.749	109	118.954	104	115.164	129	151.144	87	85.038	77	86.657	90	99.821	94	92.183	62	67.89
68	77	108.36	94	92.67	99	88.53	87	105.026	96	104.49	71	95.626	88	105.567	109	118.04	103	114.734	129	150.773	87	88.85	77	86.657	90	99.659	94	93.945	62	67.442
69	77	108.169	95	95.035	99	91.907	87	104.047	97	106.574	71	94.45	88	105.567	109	121.423	103	116.364	130	150.773	88	84.985	77	84.512	90	97.524	94	94.017	62	65.606
70	77	110.305	95	95.404	98	93.659	88	102.485	98	105.84	71	94.089	88	104.401	110	120.117	103	117.701	130	149.489	88	94.885	77	81.162	90	97.292	94	93.802	62	66.029
71	77	107.413	96	101.053	98	96.15	88	102.571	98	105.931	72	95.776	88	107.695	110	119.766	103	119.417	131	147.692	88	83.422	77	80.366	90	97.369	93	92.53	62	64.913
72	77	107.884	96	101.975	98	97.215	88	96	98	106.022	72	99.097	88	106.298	110	118.154	103	120.589	132	147.162	88	82.029	77	82.359	90	99.984	93	90.353	65	60.711
73	77	104.224	96	100.065	98	97.138	88	94.669	99	106.852	71	96.985	88	110.703	111	118.61	103	121.303	132	146.46	88	85.333	77	84.745	90	98.069	92	89.302	66	57.69
74	77	103.174	96	99.579	98	96.604	88	96.528	99	107.507	71	93.161	88	111.103	111	117.814	103	119.185	132	146.286	87	79.896	78	86.414		97.138	92	89.628	66	56.033
75	77	106.574	96	100.556	98	93.374	88	99.097	100	107.507	71	91.633	89	112.015	111	119.649	103	117.252	133	144.225	87	80.321	81	90.955		94.089	92	90.888	66	58.682
76	77	109.911	96	98.858	98	92.183	88	100.639	100	109.812	71	94.017	89	110.305	111	119.185	103	113.358	132	145.077	87	80.651	82	91.633		93.091	92	92.252	65	59.362
77	77	111.405	96	101.554	98	94.305	88	105.115	100	111.003	71	94.523	90	107.225	111	119.649	103	113.989	131	144.906	86	81.298	82	91.701		95.404	92	92.391	65	62.503
78	77	112.213	96	101.722	98	99.337	88	106.574	101	109.616	71	96.075	92	106.574	112	121.303	103	115.489	131	143.217	87	82.01	82	90.419		95.182	92	92.88	64	65.466
79	77	114.841	96	100.065	98	99.984	88	106.852	101	107.507	71	97.215	93	104.668	113	124.247	103	117.701	130	143.217	87	82.084	82	85.81		94.017	92	92.67	64	64.538
80	77	114.02	96	91.022	98	96.075	88	105.658	101	108.647	71	98.225	93	106.759	113	124.751	103	120.471	129	142.058	87	87.273	82	83.82		93.445	92	92.46	63	62.061
81	77	113.778	96	91.77	98	89.628	88	94.742	101	108.074	71	99.821	94	105.205	114	126.42	103	120.945	129	141.567	87	86.547	82	81.756		92.88	91	92.6	62	59.593
82	76	112.015	96	91.429	98	83.308	88	96.756	102	108.551	71	100.228	94	105.296	114	128.133	103	122.026	129	140.434	87	84.154	82	81.865		92.74	91	92.67	62	59.448
83	76	109.519	96	95.404	97	80.472	89	96.301	102	108.936	71	99.984	95	108.074	115	128.536	103	121.303	129	141.241	87	82.636	82	84.164		90.619	91	92.6	62	61.656
84	76	112.036	96	96.756	97	84.049	89	100.392	102	110.803	71	99.337	95	110.654	116	131.563	103	123.373	129	141.73	87	87.335	82	93.232		89.693	91	92.183	62	60.532
85	76	114.949	96	98.383	97	86.171	89	101.053	103	112.322	71	97.757	95	112.219	117	133.131	103	120.945	128	143.05	87	81.27	83	93.374		89.89	92	90.553	62	58.57
86	76	115.815	96	96.528	97	86.474	89	105.026	104	112.425	71	97.679	95	112.425	117	133.565	103	123.996	128	142.222	87	89.043	83	91.09		89.237	92	89.89	62	57.394
87	77	114.734	96	98.699	97	93.516	89	105.658	104	112.527	71	99.017	96	114.627	117	134.589	104	125.773	127	140.114	87	83.027	83	89.237		90.553	92	90.419	62	59.767
88	78	112.734	96	98.383	97	96.376	90	106.206	104	111.204	72	98.069	96	113.778	116	134.442	105	126.942	126	140.114	87	85.81	83	88.276		92.67	92	90.419	62	60.088
89	79	104.757	96	99.821	97	95.478	90	105.84	105	110.206	72	97.834	96	116.474	116	136.685	105	128	127	139.005	87	88.212	83	85.452		92.53	92	92.67	62	62.758
90	80	103.872	96	97.912	97	91.633	90	106.114	105	108.743	73	97.369	96	115.632	115	138.691	106	128.94	128	139.478	87	93.945	83	84.921		93.091	92	93.73	61	66.386
91	81	106.98	96	100.065	97	92.74	90	106.298	105	109.714	74	98.62	97	115.032	115	137.758	106	130.032	130	139.478	87	78.921	83	86.171		93.374	92	95.404	61	65.501
92	82	110.903	96	99.177	97	89.956	90	106.759	106	110.305	74	97.138	97	114.413	116	138.534	107	129.365	131	139.005	87	81.216	83	88.467		95.108	91	94.523	61	60.294
93	83	111.506	96	101.136	97	88.149	90	107.789	106	111.204	74	96.68	97	113.567	116	137.604	107	128.805	131	139.162	87	80.949	83	89.108		93.659	91	90.022	60	55.103
94		110.703	96	101.638	97	93.802	90	107.884	107	114.52	74	99.097	98	114.52	117	136.08	107	129.62	131	138.534	86	84.862	82	89.759		91.361	91	88.023	60	55.376
95		109.911	96	100.556	97	101.386	90	109.227	107	116.034	74	99.659	98	114.52	117	138.691	108	130.258	131	138.378	86	84.745	82	88.467		88.467	91	85.93	60	60.383
96		108.698	97	100.147	96	103.087	90	106.298	107	117.029	74	100.804	98	113.567	118	139.005	108	131.002	131	136.837	86	85.93	82	85.81		87.273	91	86.474	60	61.471
97		107.789	97	99.498	96	107.038	91	104.936	108	117.252	74	102.828	98	116.584	119	140.274	110	132.271	132	136.685	86	88.594	81	84.107		86.657	91	89.825	60	64.708
98		108.936	97	101.136	96	104.668	91	104.224	108	118.61	74	103.959	98	117.14	119	141.241	112	132.987	132	137.604	86	85.93	80	82.747		90.154	91	90.419	60	72.496
99		110.404	97	101.219	96	101.638	91	102.915	108	117.814	74	105.749	98	119.07	120	143.719	114	133.42	131	136.231	86	88.722	80	78.972		91.565	91	93.232	60	68.995
100		112.219	97	101.806	96	94.815	92	103.784	108	119.533	74	105.205	98	117.927	120	141.241	116	133.711		135.033	86	84.803	79	80.157		93.802	91	93.659	60	68.457
101		114.201	97	102.06	96	96	92	101.806	108	119.533	74	104.312	100	116.806	120	148.765	116	136.08		134.148	86	84.686	79	81.377		96.909	91	95.182	59	68.956
102		113.985	97	99.74	96	95.552	92	102.571	108	121.064	74	103.001	99	115.38	120	144.225	116	137.758		133.855	86	83.82	79	83.535		100.228	90	95.108	59	67.702
103		114.52	97	100.228	96	100.804	92	101.386	109	120	74	100.639	99	115.925	120	147.162	116	138.847		133.131	86	83.252	79	85.69		99.984	89	93.02	59	69.581
104		112.837	97	98.699	96	104.136	92	102.571	109	121.303	74	101.303	98	116.695	120	147.214	116	140.434		136.08	86	87.584	79	88.722		97.524	89	89.043	59	67.89
105		111.709	98	100.228	96	106.354	92	102.315	109	121.303	74	103.784	98	116.144	120	146.81	115	140.917		134.874	86	85.274	79	88.212		95.108	89	86.292	59	65.327
106		114.627	98	99.017	96	108.36	92	103.261	110	119.533	74	105.205	98	117.364	121	148.406	115	141.241		132.987	86	85.669	79	85.87		87.211	90	85.99	59	61.873
107		115.987	98	103.434	96	105.749	92	105.115	110	118.496	74	107.413	98	116.917	121	148.585	114	140.756		132.987	86	85.215	79	83.992		83.308	90	87.771	59	62.951
108		116.584	98	101.806	96	100.639	93	104.49	111	119.185	74	107.413	98	119.185	121	149.854	114	141.404		132.129	86	86.353	79	82.915		83.083	91	88.85	59	62.63
109		116.917	98	98.937	96	99.659	93	104.936	111	119.301	74	107.507	98	120.353	121	149.307	115	142.058		131.987	86	89.956	80	82.194		82.747	91	90.888	59	61.625
110		117.252	98	97.757	96	98.699	93	104.936	111	121.784	74	105.658	98	118.954	121	149.126	115	142.058		133.131	86	82.139	80	82.636		84.803	91	91.907	59	60.235
111		116.879	98	103.609	96	101.722	93	104.757	112	122.147	74	103.001	98	118.725	121	149.307	116	140.595		131.002	86	89.432	83	81.975		91.839	91	93.587	59	63.867
112		116.144	98	104.579	96	102.571	93	106.852	112	122.512	74	102.4	98	120	121	148.585	117	139.162		132.988	86	84.338	83	82.194		93.02	90	93.659	59	65.571
113		114.949	98	103.609	96	103.696	93	109.033	113	122.269	73	102.571	98	121.543	121	147.87	117	137.758		133.711	86	85.75	83	81.431		95.108	90	92.88	59	64.572
114		113.89	98	100.228	96	106.022	93	110.108	113	122.269	73	103.784	98	124.625	122	147.692	118	136.685		132.843	86	87.521	83	80.366		97.138	90	88.339	59	65.923
115		113.045	98	94.596	96	103.696	93	110.108	113	121.543	73	104.401	98	126.031	123	146.286	118	136.99		131.563	86	86.111	83	80.736		97.524	90	87.584	59	63.635
116		112.117	98	91.976	96	99.984	93	107.038	114	121.784	73	103.872	98	126.16	124	146.46	119	134.148		130.308	86	88.403	83	81.594		98.54	90	87.521	59	64.268
117		112.837	98	91.77	96	90.686	93	101.554	114	121.303	72	106.482	98	129.757	125	146.635	118	132.698		131.704	85	83.083	83	82.747		98.778	90	88.85	59	64.067
118		111.304	98	90.553	96	89.628	93	99.579	114	121.543	72	104.047	98	126.942	125	146.46	117	129.484		130.446	85	88.339	83	81.92		97.138	90	91.565	59	60.652
119		111.811	98	95.626	96	85.156	93	99.821	114	122.026	72	104.312	98	127.734	125	146.112	117	129.211		130.446	85	84.57	83	82.525		93.516	90	92.74	60	57.287
120		109.616	98	96.075	96	88.086	93	98.147	114	121.543	72	100.721	98	124.625	125	144.906	117	128.536		130.308	85	85.274	83	81.648		92.88	90	93.802	61	60.265
121		109.714	98	98.069	96	94.233	93	100.804	114	122.635	72	100.639	97	122.512	126	145.42	117	128.94		130.032	85	89.693	82	82.249		96.68	90	101.638	61	59.42
122		112.219	98	99.337	96	94.888	93	101.554	114	121.784	72	100.065	97	119.766	126	144.056	117	129.894		126.811	85	87.397	82	84.921		97.834	90	102.828	61	59.334
123		110.903	98	96.075	96	98.858	93	104.668	114	123.622	72	99.984	97	118.839	126	143.217	117	128.536		124.625	85	91.633	82	86.657		98.54	90	103.347	62	61.563
124		109.227	97	95.626	96	99.984	93	103.347	114	124.625	71	102.315	97	118.268	126	143.05	117	130.446		122.635	85	86.596	82	88.023		94.961	90	99.659	62	66.386
125		109.616	97	95.182	96	99.902	94	103.174	114	125.26	71	103.001	97	120.471	126	142.884	117	128.401	128	123.25	85	91.022	82	89.302		90.955	90	88.149	61	69.858
126		106.574	97	92.391	96	96.756	94	102.657	114	127.073	71	105.115	97	120	126	142.718	117	130.169	129	123.003	85	85.097	82	88.658		83.763	90	87.273	61	69.542
127		106.667	97	95.552	96	93.873	94	101.219	114	129.211	70	103.872	97	121.423	126	143.05	117	128	129	123.871	85	89.302	82	86.964		82.249	90	96	61	66.602
128		108.36	97	97.679	96	93.445	94	103.087	114	131.142	70	103.872	97	119.301	125	143.551	117	128.267	129	123.996	85	89.563	82	87.273		81.811	90	101.219	61	70.783
129		106.022	97	99.74	96	92.53	94	101.386	114	131.704	70	101.806	97	121.905	123	143.551	117	127.337		124.372	85	85.93	83	89.563		85.393	89	101.891	61	63.9
130	97	108.36	97	100.804	96	96.756	94	102.828		133.275	70	100.97	97	120	123	142.718	117	126.942	130	123.25	85	91.701	83	90.888		89.108	89	104.579	61	61.104
131	97	109.033	97	99.902	96	100.474	94	103.174		135.033	70	101.722		116.584	123	142.387	117	128	130	124.498	85	88.53	83	89.432		93.445	89	105.296	61	64.403
132	97	109.033	97	98.937	96	95.33	94	104.312		135.033	70	101.554		115.272	123	141.894	117	127.734	129	124.751	85	92.74	83	89.367		94.888	89	106.114	61	64.234
133	97	109.13	97	99.257	96	95.404	93	103.174	121	135.033	70	102.828		115.38	123	141.241	117	128.94	128	125.902	85	88.339	83	83.82		96.452	89	107.695	61	63.9
134	97	109.324	97	100.639	96	95.256	93	104.136	121	134.885	71	101.136		117.14	123	140.917	117	127.469	128	125.773	85	87.834	83	82.029		95.182	89	109.324	61	64.1
135	97	109.124	97	99.177	95	95.33	93	104.49	121	135.033	70	105.205		117.252	123	139.478	117	126.16	128	123.871	85	84.222	85	81.92		94.305	89	110.803	61	66.136
136	97	108.936	97	100.97	95	96.985	93	105.026	121	135.033	69	103.784		118.154	123	140.274	117	126.942	128	123.126	85	85.69	85	87.025		93.02	89	112.631	62	69.66
137	97	108.169	97	102.485	94	99.498	93	104.312	122	136.231	68	102.915		118.268	123	138.534	116	128.94	128	122.269	85	89.563	86	88.276		93.445	90	115.056	62	70.297
138	97	105.476	97	103.609	94	97.446	93	104.936	123	135.48	68	104.224		120.471	122	136.99	115	131.282	128	122.269	85	89.89	86	89.367		94.378	90	116.584	62	66.029
139	97	110.504	98	104.49	93	93.091	93	104.936	124	134.885	67	104.668		117.476	122	136.08	115	129.347	128	118.61	85	95.478	86	89.563		95.925	90	117.476	62	56.705
140	96	110.305	98	104.312	92	91.976	94	107.225	124	134.148	67	106.39		119.766	124	135.779	115	131.002	128	118.154	85	90.419	86	90.287		96.452	90	119.533	62	54.061
141	96	112.936	98	102.915	92	94.888	94	109.227	125	131.845	66	105.749		117.814	127	137.143	115	128.94	127	115.489	85	94.815	86	90.753		98.778	90	122.147	62	53.895
142	96	114.095	98	101.806	91	95.552	94	111.811	126	131.845	65	105.205		118.61	129	135.33	115	124.625	127	116.584	85	92.46	86	90.686		101.806	90	122.512	62	56.187
143	96	118.04	98	101.638	91	100.97	94	113.778	127	133.131	65	101.891		120.235	130	134.875	115	123.003	127	113.883	85	89.759	86	91.976		101.891	90	122.757	62	58.348
144	96	111.506	98	102.4	91	104.136	94	115.056	129	133.42	65	102.06		120.353	131	134.148	114	117.814	127	117.476	85	92.114	86	99.177		99.417	90	122.88	62	61.78
145	97	109.033	98	102.315	91	107.695	94	115.597	129	134.002	64	101.303		123.996	132	133.856		116.806	127	117.252	85	87.897	87	99.417		99.821	90	121.784	61	65.711
146	97	105.386	98	101.806	91	109.714	94	114.734	130	133.275	64	102.23		125.773	132	131.845	115	117.927	126	116.806	84	91.907	87	93.161		93.873	90	122.147	60	65.188
147	97	109.227	97	101.891	91	112.219	94	112.941	130	133.131	64	102.657		125.902	133	132.987	115	116.917	126	118.268	84	86.657	87	91.293		95.256	91	122.635	59	63.635
148	97	107.979	96	102.06	91	113.778	94	113.149	130	133.275	64	103.521		125.644	133	130.446	115	117.364	125	118.496	84	87.771	87	88.467		94.45	91	120.826	59	60.176
149	98	113.358	96	103.001	91	115.706	94	110.703	131	133.42	64	104.312		125.644	133	130.584	115	117.701	124	119.883	83	90.686	88	85.215		93.374	92	123.871	58	57.935
150	99	112.527	96	103.959	91	115.489	95	109.519	131	132.271	65	103.347		124.498	133	131.987	116	117.476	124	122.635	84	89.563	88	85.038	90	100.392	92	122.269	58	58.907
151	99	112.425	96	106.852	91	114.095	95	107.884	131	132.987	65	104.047		121.784	133	131.704	117	118.382	123	120.471	84	94.596	91	87.709	89	99.984	93	125.516	58	62.534
152	100	110.404	96	107.601	91	113.567	95	107.319	131	133.131	65	102.657		120.235	133	133.565	117	118.268	123	121.064	84	93.873	91	88.915	89	104.047	93	123.003	58	62.79
153	101	110.209	96	107.319	91	112.015	96	108.84	131	133.42	65	103.347		120.117	133	129.894	117	117.252	123	118.954	84	93.874	91	89.497	88	104.668	94	126.811	58	60.294
154	101	110.009	96	106.206	91	112.527	96	107.038	132	134.885	65	101.47		120.589	133	128.805	117	117.14	123	117.364	84	93.161	91	87.397	87	103.174	95	125.516	58	60.059
155	101	110.404	97	102.742	91	111.913	96	107.884	132	134.148	65	100.97		122.39	133	126.811	117	117.252	123	115.489	84	87.521	91	84.049	87	105.115	96	126.942	59	59.564
156	102	112.631	97	102.742	91	111.913	97	107.979	132	133.131	65	103.521		123.003	133	129.757	117	116.364	122	114.734	84	90.753	90	83.252	87	103.872	96	126.55	59	60.741
157	102	110.703	97	97.912	91	110.803	97	108.36	132	134.589	65	106.206		120.235	133	128.133	116	116.034	122	113.883	84	90.753	90	83.877	87	105.749	97	126.55	59	62.758
158	103	110.703	97	97.215	92	111.304	98	107.789	132	135.033	65	105.386		118.61	133	128.536	113	117.589	122	115.056	84	96.452	90	83.763	87	105.026	98	125.388	59	66.892
159	103	108.264	97	93.945	93	112.837	98	107.601	132	135.182	65	105.205		119.766	132	128.94	112	115.597	122	113.149	85	99.337	90	83.763	87	106.759	98	126.942	59	65.154
160	103	109.911	97	98.225	93	112.117	99	105.386	132	134.295	65	102.485		119.649	132	127.337	111	114.949	121	115.164	85	102.828	90	83.308	87	105.386	99	127.469	59	61.998
161	103	110.108	97	100.065	93	113.253	100	107.507	132	134.295	65	101.219		119.185	132	127.867	111	111.709	121	114.095	85	107.884	90	83.027	87	104.401	100	128	59	58.935
162	104	109.421	97	105.026	94	112.425	100	108.84	132	134.589	65	103.609		118.154	132	128.536	111	111.913	121	113.673	86	106.574	90	83.308	87	105.476	100	129.62	59	58.265
163	104	109.812	97	106.667	94	113.253	101	108.36	132	135.182	65	98.858	109	119.533	131	129.757	110	110.703	120	114.627	86	106.852	90	82.915	87	104.312	101	130.446	59	58.794
164	104	108.743	97	107.979	95	111.709	101	107.132	132	136.08	65	95.925	108	116.144	131	131.002	110	110.305	120	112.734	86	103.609	90	82.414	87	105.84	102	131.704	59	60.206
165	104	109.033	97	106.022	96	112.219	101	107.884	132	136.231	65	99.017	108	113.989	131	130.584	110	109.13	119	112.837	86	99.74	89	82.249	87	105.026	103	131.282	59	62.534
166	104	111.687	97	103.261	97	113.673	102	109.616	133	138.067	66	98.462	108	113.673	130	128.94	110	109.812	119	111.811	85	99.579	89	82.414	87	106.945	103	134.148	59	64.201
167	104	113.149	97	103.521	98	112.322	102	109.714	133	137.912	66	104.401	108	114.627	130	130.308	110	111.811	119	112.527	85	97.062	89	82.692	87	105.749	104	133.275	59	63.048
168	104	110.504	97	103.434	99	114.627	102	108.743	133	137.758	66	105.026	108	112.631	130	130.584	110	110.703	118	112.425	85	97.99	87	82.803	87	110.009	105	134.148	59	57.88
169	103	109.519	97	103.696	100	114.095	102	105.205	133	137.45	66	104.757	108	113.358	130	131.563	110	109.519	118	113.778	85	103.696	86	83.706	87	107.789	105	136.685	59	57.99
170	103	109.714	97	102.915	100	115.164	102	104.579	133	137.604	66	105.205	108	114.627	130	129.211	110	110.009	118	113.045	85	102.145	86	83.877	87	109.324	106	135.033	59	57.88
171	103	108.743	97	99.337	101	116.034	102	106.574	133	136.685	66	100.804	108	113.778	130	127.469	110	112.219	117	115.38	85	107.225	85	84.57	87	108.36	107	136.231	59	58.017
172	103	110.504	97	99.177	102	116.584	102	105.567	134	137.604	66	101.891	108	114.413	130	129.347	110	111.304	117	113.989	85	104.136	85	84.979	87	110.803	108	135.48	60	62.155
173	103	110.903	97	100.804	103	115.597	102	106.667	134	136.837	66	96.528	108	113.149	130	127.601	110	110.504	117	113.989	86	108.36	85	85.333	87	113.883	108	137.604	60	65.746
174	103	114.307	97	102.315	104	113.463	102	107.225	134	137.143	66	95.108	109	111.811	130	128.267	110	109.421	116	112.219	86	104.668	85	84.803	87	113.045	109	135.779	60	64.436
175	103	114.841	97	100.887	105	113.883	102	108.169	134	136.837	66	95.925	109	114.949	130	131.142	110	109.324	116	112.527	86	107.132	85	84.107	87	115.164	110	135.182	60	62.919
176	103	114.841	98	101.303	105	113.463	102	109.421	134	138.534	66	96	109	114.841	130	128.67	110	108.647	114	111.811	85	107.789	84	81.055	87	112.734	111	135.48	60	61.44
177	103	115.925	98	100.228	106	115.272	102	110.703	134	137.143	67	98.699	109	113.778	130	131.002	110	109.13	114	112.117	85	111.913	84	79.74	87	115.056	111	135.629	60	59.162
178	104	116.034	98	101.554	106	115.815	102	111.003	134	135.033	68	95.256	109	116.364	130	128.805	110	110.703	114	111.405	85	110.803	84	78.82	87	117.589	112	134.442	60	62.79
179	105	112.322	98	100.804	106	116.474	102	111.913	134	133.565	68	96.075	109	114.201	130	126.942	110	112.837	114	112.734	86	109.421	83	80.789	87	113.358	113	134.295	60	65.396
180	105	113.045	98	105.931	107	116.364	102	109.519	134	133.711	68	96.226	110	114.841	129	127.205	110	112.425	114	107.979	86	113.463	83	81.92	87	112.425		135.182	60	67.221
181	106	113.253	98	106.114	107	114.949	102	110.903	134	135.182	68	94.305	110	116.917	129	127.734	110	114.413	114	107.789	86	112.478	83	83.82	87	112.941		134.589	61	65.327
182	107	115.815	98	107.695	106	113.778	102	110.504	134	135.929	68	93.374	110	115.706	129	128	110	113.883	114	108.551	87	112.219	83	85.571	88	110.703		133.711	61	60.443
183	107	116.144	98	105.931	106	112.941	102	111.003	134	136.587	68	96.452	110	117.814	129	126.942	110	112.527	114	106.945	88	109.227	83	84.862	89	114.413		134.002	61	58.907
184	108	117.364	98	102.915	106	113.567	102	112.322	134	137.296	68	95.182	110	117.029	129	129.076	110	109.714	112	109.812	88	108.074	83	81.377	90	112.527		132.987	61	61.165
185	108	116.254	98	104.047	105	113.358	102	113.045	135	136.533	68	96.985	110	117.701	129	129.62	110	107.979	111	107.601	89	113.253	83	79.689	91	116.034		134.442	61	63.801
186	109	116.144	98	101.386	105	113.989	102	112.837	135	134.442	68	95.478	111	119.649	129	128.536	110	105.567	111	107.695	89	115.706	83	78.618	92	113.989		133.565	61	64.1
187	109	114.841	98	102.145	104	114.095	102	112.322	135	135.182	68	93.73	111	119.301	129	128.94	110	106.206	111	106.852	90	112.117	83	81.216	93	116.034		133.711	61	67.111
188	109	114.307	98	101.975	104	113.989	102	111.003	135	133.711	68	93.303	112	121.303	129	126.942	110	105.115	109	104.312	90	114.201	83	83.027	94	115.925		131.422	61	64.538
189	109	115.056	98	103.609	104	113.673	102	110.206	135	133.131	68	93.873	113	120.826	129	125.902	110	107.884	109	102.657	90	111.709	83	84.164	95	115.925		131.002	61	60.922
190	109	114.52	98	105.296	104	113.149	102	110.504	135	131.845	68	95.182	113	120.826	129	126.42	110	109.911	108	102.06	91	114.841	83	86.414	97	116.034		129.484	61	60.383
191	110	115.706	98	107.319	104	115.38	102	110.305	135	130.032	68	98.147	113	123.003	129	125.644	110	108.074	108	103.174	92	112.117	83	86.232	97	116.695		129.076	61	63.801
192	110	114.201	98	107.884	104	117.14	102	111.003	135	130.308	68	101.136	113	122.88	128	125.26	110	107.319	108	105.386	92	114.734	83	89.89	98	114.841		125.773	61	62.822
193	110	114.201	98	106.482	104	118.954	102	110.305	135	130.032	68	98.225	114	122.635	128	125.902	110	107.601	108	104.49	92	110.206	83	95.626	99	117.029	117	125.516	61	62.63
194	110	112.425	98	105.749	103	119.301	102	109.812	135	129.347	68	96.528	114	124.247	128	125.005	110	108.36	108	104.047	93	111.506	83	91.157	100	114.841	117	127.073	61	62.123
195	110	113.045	98	104.047	103	120.471	102	112.837	135	125.26	68	98.62	114	124.498	128	124.878	110	108.551	107	101.219	93	104.757	83	90.553		118.496	117	125.005	62	65.362
196	110	111.405	99	105.205	103	120.471	102	113.989	135	122.269	68	96.985	115	122.757	128	123.871	110	107.789	107	97.601	93	109.033	83	84.921		117.14	117	126.55	62	64.708
197	110	112.015	99	104.401	103	121.064	102	115.597	134	120.826	69	99.984	115	122.147	128	122.757	110	105.296	107	98.937	95	102.571	83	82.581		117.252	117	129.076	62	63.438
198	111	113.989	99	104.668	103	121.543	101	115.272	134	118.496	69	101.891	116	124.751	128	124.121	110	105.749	107	96.985	95	109.033	83	83.422		117.487	117	129.894	62	62.249
199	111	113.883	100	105.386	104	121.663	100	115.597	134	116.806	69	95.404	116	126.29	128	123.622	110	104.846	107	97.912	95	102.742	83	84.628	103	118.654	117	130.863	62	65.223
200	112	116.695	100	105.026	104	121.423	100	116.806	134	118.725	68	93.161	116	126.55	128	122.512		105.749	106	100.556	96	107.789	83	86.902	104	119.883	118	128.267	62	63.145
201	113	116.144	100	105.658	104	121.543	101	117.029	134	121.423	67	90.619	117	127.205	127	124.247		106.39	106	102.485	97	103.347	83	87.149	105	121.147	118	124.751	62	61.134
202	113	116.144	101	104.936	105	122.269	101	119.417	134	122.026	66	95.182	117	127.205	127	122.147		105.296	105	101.806	97	108.455	83	91.225	105	122.39	119	125.388	62	60.324
203	114	115.706	101	107.789	105	121.905	101	119.649	133	120.826	66	96.376	117	128.94	127	120.471		104.312	104	103.784	97	106.022	83	100.887	106	121.183	119	126.68	62	63.08
204	114	118.496	101	105.931	106	123.497	103	118.61	133	118.268	66	97.679	118	127.469	126	120.235		103.347	104	102.315	97	102.06	83	99.984	107	121.474	119	126.811	62	61.687
205	114	116.474	101	103.959	106	123.126	103	119.417	133	115.164	66	97.834	119	126.942	126	118.61		101.975	103	105.567	97	99.177	83	100.147	107	121.543	120	126.42	62	61.78
206	114	117.029	102	106.759	107	123.622	103	117.814	132	115.272	66	96.604	120	128.133	126	121.905		103.087	103	106.39	98	100.392	83	98.62	108	119.766	120	128.67	62	64.981
207	115	116.254	102	106.298	107	123.25	104	116.917	132	113.989	66	96.301	121	128.401	126	119.649	108	102.145	103	106.759	98	105.296	83	100.721	109	121.663	120	128.267	62	68.571
208	115	117.954	102	109.911	107	123.126	104	115.056	132	114.413	67	95.85	122	126.811	126	119.883	108	102.571	103	105.749	99	100.887	83	100.804	109	120.235	120	132.7	62	73.099
209	115	119.883	103	108.551	107	123.871	104	115.056	131	117.476	67	97.679	123	128	126	121.303	108	102.06	103	108.169	99	99.74	84	104.047	110	123.622	120	135.33	62	77.041
210	115	120.826	103	106.022	107	123.871	104	117.029	130	113.778	67	97.062	123	125.26	126	120.471	108	102.828	103	107.507	99	101.219	84	102.828	110	122.757	121	134.295	62	72.796
211	115	119.365	103	105.205	107	124.121	104	118.725	130	109.812	67	97.524	123	125.773	125	121.653	108	103.609	103	108.84	99	105.84	84	105.84	111	126.29	121	136.08	62	71.944
212	115	119.687	103	107.413	107	123.746	104	120.589	129	112.837	67	96.226	123	126.29	125	122.026	108	103.001	103	106.298	100	100.065	85	103.347	112	126.29	121	136.231	62	69.898
213	115	119.204	104	109.911	107	124.247	104	121.064	128	112.631	68	94.45	123	125.773	125	122.757	108	104.846	103	104.136	100	102.485	85	104.401	112	128.805	121	137.604	62	65.085
214	115	119.417	104	111.608	106	123.871	104	119.766	127	113.463	68	96.301	123	124.751	125	122.512	107	105.296	103	104.047	100	100.392	85	103.696	113	127.601	121	138.067	62	62.503
215	115	117.029	104	112.631	106	124.121	104	118.954	127	113.567	68	95.182	123	125.516	125	121.064	107	106.852	103	105.749	100	108.264	86	104.936	113	128.241	122	140.114	62	62.951
216	115	116.806	104	112.425		123.497	104	119.417	126	113.149	68	94.596	123	126.16	125	123.25	107	106.022	102	105.026	100	101.806	86	105.476	114	128.536	122	139.636	62	62.534
217	116	117.701	104	110.305		123.373	105	119.185	126	112.527	69	96.909	123	126.68	125	122.757	107	106.852	102	105.84	100	102.06	87	103.434	114	130.723	123	141.73	62	65.188
218	116	120.117	104	111.405		122.635	105	118.61	126	115.706	69	95.701	123	126.811	125	123.25	107	106.206	102	106.206	100	100.392	87	102.315	115	131.002	123	142.058	62	65.994
219	116	120.589	104	109.227		122.757	106	118.154	125	114.949	69	95.85	123	129.076	125	127.337	107	106.298	102	105.84	100	101.722	87	107.038	115	131.142	125	144.395	62	68.725
220	116	121.303	104	107.319		122.757	106	116.254	125	117.252	69	95.776	123	128.94	125	126.811	107	106.39	102	105.749	100	105.749	87	108.074	115	131.887	126	144.565	62	69.111
221	116	120.826	104	105.931		123.25	108	117.029	125	105.567	69	93.873	123	128.536	125	128.805	107	105.658	102	102.657	101	99.821	88	103.872	116	132.843	128	144.906	62	65.05
222	116	119.185	105	105.205		123.497	108	116.034	124	103.001	70	92.95	123	127.734	125	128.67	107	106.667	103	101.806	101	103.174	88	100.721	116	133.548	130	146.112	62	59.971
223	116	116.695	105	105.931		123.746	108	116.034	124	102.06	70	95.925	123	129.076	125	129.211	107	104.401	103	101.806	101	98.858	89	103.696	117	134.584	131	147.338	63	56.889
224	115	117.987	105	106.945		123.003	108	116.917	124	106.852	70	93.516	123	126.031	125	126.55	107	103.001	103	104.936	101	106.945	89	102.145	117	135.48	132	146.635	63	60.029
225	114	118.204	105	107.319		122.39	108	117.364	123	112.631	71	94.961	120	124.625	125	122.512	107	103.959	103	105.476	101	103.001	90	106.852	118	137.604	134	147.515	63	62.186
226	112	118.954	105	108.169		121.784	108	118.04	121	115.706	71	92.67	118	123.126	125	122.757	107	102.828	104	105.476	101	106.852	90	100.97	118	137.143	135	146.81	63	66.602
227	111	120.235	105	107.979		122.147	108	117.029	120	117.252	71	92.53	118	123.25	125	120.707	107	102.315	104	105.84	101	100.887	91	104.846	118	137.296	136	146.81	63	66.53
228	110	120.235	105	109.714		125.132	108	113.883	118	118.04	72	93.802	116	122.026	125	120.826	107	102.4	104	105.84	101	104.49	91	101.554	119	137.604	137	146.635	63	68.457
229	110	117.364	105	109.616		124.625	108	113.149	117	119.649	72	93.232	114	123.871	125	120.826	107	103.696	104	106.022	101	98.778	91	103.784	120	137.604	138	147.692	62	66.35
230	110	115.272	105	107.413		126.55	108	111.709	117	120.471	72	93.802	112	124.751	125	122.39	106	105.567	105	105.658	101	98.858	90	101.891	120	138.067	139	147.338	62	62.983
231	110	115.489	105	107.601		126.811	108	112.527	117	119.883	73	92.81	109	125.005	125	122.757	106	108.074	105	106.482	101	98.62	90	107.132	121	139.954	140	147.338	62	59.679
232	110	117.14	105	105.931		125.26	108	112.631	117	117.814	74	94.378	107	126.42	125	121.784	106	107.789	105	106.945	101	105.026	89	101.386	121	139.878	141	148.227	62	60.741
233	110	118.647	105	103.959		123.622	108	113.673	117	114.095	75	92.114	102	125.516	125	121.423	105	107.413	105	107.413	101	105.115	89	102.4	122	140.756	142	147.338	62	59.448
234	110	119.883	105	104.49		121.663	108	114.949	117	108.264	76	93.091	100	124.751	124	122.39	105	108.36	105	105.205	101	103.174	89	102.315		141.102	142	148.048	63	59.941
235	110	121.543	106	109.616		122.39	107	115.164	117	112.837	77	95.256	99	125.132	123	121.905	105	106.39	106	104.136	101	101.975	89	107.507		141.404	143	150.404	63	62.694
236	108	122.365	106	111.811		122.635	107	116.474	117	116.806	77	95.035	98	123.497	123	120.589	105	104.846	106	103.959	101	103.872	90	107.695		142.222	143	150.588	63	63.406
237	106	124.121	106	112.015		122.512	107	117.14	117	120.353	78	96	96	125.388	123	119.301	105	103.872	106	106.39	101	105.476	90	108.264		142.222	144	151.704	63	63.08
238	105	124.372	106	110.305		121.905	107	117.029	117	122.39	79	97.369	96	125.388	123	119.07	105	102.145	106	106.667	101	100.474	91	110.803		143.384	144	152.079	63	64.572
239	105	124.687	106	107.319		120.353	107	116.584	117	123.622	80	96.756	96	126.16	123	118.725	105	103.872	106	108.36	101	98.147	91	110.703		144.565	145	151.704	62	66.602
240	105	124.236	106	106.852		120.235	107	116.474	117	123.996	81	97.601	96	125.132	122	118.382	105	103.609	106	107.319	101	101.136	92	109.421		144.878	145	153.408	62	65.536
241	105	124.625	106	104.668		119.883	107	115.056	116	126.29	81	99.257	96	125.26	122	119.301	105	104.401	105	107.695	101	104.49	92	114.095		145.077	145	153.792	62	63.275
242	105	126.031	106	109.421		121.543	107	114.413	116	125.902	82	96.909	96	124.247	121	118.154	105	109.519	105	104.936	101	110.404	92	109.714		145.077	146	153.217	62	59.971
243	105	121.423	107	110.504		123.373	108	113.567	116	115.489	82	96.15	96	127.601	121	119.07	105	107.038	105	103.696	101	104.49	93	110.404		143.719	146	154.566	62	60.862
244	103	123.996	107	112.734		124.625	108	114.307	116	107.789	83	95.33	96	125.388	121	118.61	105	110.803	105	102.828	101	108.455	93	109.227		143.719	146	155.348	62	61.195
245	101	123.373	107	114.413		126.942	109	114.949	118	109.227	83	96.301	97	127.469	121	118.154	105	109.519	105	102.828	101	103.784	94	109.616		141.567	147	155.741	62	61.195
246	99	120.117	107	113.253		126.16	109	115.38	119	105.567	83	97.757	98	128.805	120	118.496	105	107.413	105	103.434	102	101.053	94	110.206		140.274	147	157.337	62	68.419
247	97	117.252	107	113.883		123.497	110	113.045	122	105.476	84	95.182	98	128.94	120	118.268	105	102.485	105	102.657	102	105.026	94	110.254		138.854	147	157.136	62	69.267
248	95	113.567	107	111.003		121.663	111	114.307	123	109.911	84	94.888	99	130.723	120	119.766	105	100.556	105	104.668	102	105.296	94	110.603		136.837	148	156.935	62	65.431
249	94	115.358	108	110.903		120.945	111	114.095	123	116.584	84	93.161	99	128.94	119	118.954	105	100.228	105	105.658	102	100.804	93	108.84		135.629	149	158.965	62	60.832
250	94	117.814	108	109.519		120.117	111	114.841	123	120.945	85	94.596	100	127.867	119	118.725	105	102.06	105	105.931	103	98.62	93	111.304		134.445	150	157.943	62	57.582
251	96	118.382	109	110.108		118.725	111	116.144	122	122.026	86	95.404	100	125.005	119	117.364	106	104.936	105	108.551	103	96.15	93	107.413		133.565	150	158.76	62	57.935
252	98	118.61	109	112.527		118.725	111	117.029	122	120	87	95.33	100	123.373	119	116.474	106	107.413	104	107.225	103	97.062	93	108.551		131.282	151	157.538	62	58.935
253	98	118.157	109	114.413		120.707	111	118.496	121	118.154	88	96.075	100	124.625	119	118.04	106	107.225	104	105.84	103	97.912	94	107.695		131.563	151	157.136	62	62.249
254	99	117.814	110	114.734		122.512	111	121.183	120	118.268	89	95.776	101	123.996	119	115.815	106	107.319	103	105.115	104	99.902	94	107.132		130.446	152	158.76	62	63.406
255	99	118.725	110	113.149		124.498	111	120.589	119	120.235	90	95.85	101	126.29	119	118.725	106	109.13	103	108.647	104	92.95	94	105.386		131.002	153	156.137	62	64.504
256	99	121.064	110	113.989		124.625	111	119.533	119	119.417	89	97.757	102	128.267	119	119.417	106	107.413	103	108.169	104	93.232	95	107.132		129.076	153	156.137	62	67.965
257	99	121.064	110	113.149		124.751	111	118.61	119	122.026	88	96.075	103	127.734	119	119.185	106	104.668	103	106.759	103	89.759	95	106.574		128.536	154	155.544	62	67.628
258	99	118.496	110	114.949		121.663	111	118.154	119	123.373	88	97.834	103	130.169	118	119.766	106	105.296	103	106.667	103	91.022	96	103.872		128.133	155	154.566	62	64.504
259	99	118.496	110	113.989		113.883	111	115.38	119	125.26	88	99.498	104	130.032	118	118.382	106	103.261	102	107.413	103	86.841	97	102.571		126.42	156	152.836	62	59.679
260	99	113.463	110	113.358		110.305	111	118.154	119	126.16	89	98.858	105	130.446	118	120.471	105	103.959	102	107.979	98	82.139	97	106.114		126.031	156	151.33	62	58.375
261	99	112.837	110	114.52		108.36	111	119.649	119	126.942	90	101.891	105	128.536	118	116.917	105	105.205	102	105.476	98	81.702	97	105.931	127	125.388	156	149.671	62	62.376
262	100	115.706	110	116.364		109.519	112	121.064	119	125.388	90	99.579	106	128.94	118	116.806	105	105.386	102	106.482	98	80.842	97	106.852	127	124.247	156	147.87	62	63.537
263		116.364	110	110.504		110.803	112	121.303	119	125.005	90	98.069	106	127.337	118	115.925	105	106.852	102	105.386	95	84.107	98	107.695	126	123.373	156	147.515	62	63.34
264		117.927	110	107.601		113.358	112	121.663	120	123.746	90	99.984	107	128.805	118	115.925	105	110.108	102	106.022	95	86.05	98	111.709	126	123.373	155	146.81	62	64.538
265		119.533	110	104.224		115.815	112	121.183	120	125.773	91	100.639	108	128.267	118	117.589	105	112.015	102	102.571	92	84.979	98	111.405	126	128.805	154	148.048	62	64.436
266		121.183	110	106.39		116.144	112	120.826	120	126.29	91	102.23	109	128.267	118	116.806	105	111.811	102	99.498	92	89.693	99	112.322	126	127.469	154	146.81	62	62.155
267		120.353	110	112.015	112	117.252	113	119.533	120	127.205	91	99.902	110	126.42	118	119.883	105	111.405	102	96.832	90	96.68	99	111.204	126	122.88	153	147.338	62	59.883
268		122.39	110	114.734	112	117.814	113	121.663	120	129.076	92	100.147	110	127.469	118	118.61	105	109.911	102	98.858	88	83.706	99	107.319	126	121.458	153	146.112	62	60.294
269		120.117	110	114.734	112	118.154	113	121.905	120	129.211	92	99.097	111	128	118	120	105	106.206	102	98.937	86	80.895	100	108.169	126	120.471	152	146.635	62	59.622
270		118.61	110	115.056	112	115.056	113	123.497	120	128.67	93	98.54	112	127.601	118	118.61	105	105.026	102	99.659	86	77.283	100	109.324	126	120.471	152	146.46	62	59.305
271		119.649	110	114.307	112	111.608	114	124.878	120	128.536	93	100.392	112	128.94	118	116.364	105	102.145	102	99.984	86	76.561	100	110.305	126	122.757	151	146.635	62	60.622
272		121.064	110	111.405	112	109.227	114	125.005	120	129.757	93	98.54	112	128.267	118	117.927	106	99.902	102	99.177	86	74.973	100	109.812	126	124.121	151	145.765	62	64.201
273		121.784	110	110.504	112	112.322	116	125.005	120	129.757	93	98.069		128.401	118	118.496	106	98.778	102	98.462	87	77.97	101	111.506	126	126.55	150	144.565	62	62.598
274		121.905	110	110.703	112	109.033	116	125.132	120	129.757	94	97.292		127.601	118	120.589	106	102.06	102	99.177	87	81.431	102	111.811	126	125.644	148	144.565	62	58.486
275		121.183	111	108.36	112	109.519	116	124.751	120	130.308	94	96.604		127.469	118	119.766	106	104.401	102	101.975	85	84.862	102	112.219	126	126.55	147	144.395	61	57.88
276		119.883	111	110.603	112	104.579	117	125.516	120	130.308	95	95.478		127.734	118	119.417	106	106.667	102	103.609	84	84.57	102	113.358	126	125.773	147	142.884	61	60.324
277		119.533	111	111.003	112	105.749	117	126.942	120	130.863	96	96.376		126.68	118	119.07	106	108.169	102	103.959	84	79.431	103	113.673	125	129.484	147	142.058	61	60.088
278		120	111	113.989	112	110.504	118	128.536	121	127.205	95	95.925		126.55	118	115.38	106	109.519	102	104.047	81	79.948	103	116.474	125	128.805	146	145.42	61	60.681
279		121.065	111	116.917	112	112.219	119	128.805	121	118.04	96	97.679		124.878	118	115.272	105	111.506	102	104.757	81	75.156	103	120.589	125	130.863	146	143.384	61	60.472
280		121.423	110	119.07	112	110.504	118	128.67	121	114.52	96	97.292		127.073	118	114.307	105	112.631	102	104.936	81	75.852	104	117.364	125	133.856	145	142.884	61	61.287
281		118.839	110	120	112	108.169	119	130.308	121	119.185	96	96.756		126.29	118	115.272	104	112.015	102	105.205	81	73.891	104	116.695	125	135.33	144	142.222	61	63.242
282		119.883	110	117.589	112	108.455	119	130.446	121	120.826	96	95.925		128.133	118	114.841	103	110.903	102	105.296	81	73.012	104	114.949	125	134.737	144	141.079	61	62.312
283		120.117	111	118.268	111	112.015	119	131.422	121	122.39	97	95.256		128.67	118	116.474	103	107.601	102	105.84	80	74.428	104	113.567	125	135.779	144	140.917	61	62.249
284		121.065	111	117.476	111	114.841	119	132.414	121	126.031	97	96.909		128.267	118	116.364	104	105.84	102	104.579	80	72.367	105	117.589	125	135.874	144	140.434	61	59.796
285		121.236	111	119.649	111	116.474	119	132.129	121	127.073	97	96.376		130.169	118	116.695	104	105.026	102	104.312	80	72.969	106	115.38	125	135.487	143	139.954	61	60.592
286		122.984	111	118.154	111	114.307	120	131.563	121	127.601	97	98.147		130.446	118	115.38	104	103.959	102	100.639	79	70.743	106	112.219	126	135.779	143	138.378	61	61.873
287		122.147	111	116.254	111	110.504	120	132.271	121	126.031	98	98.225		131.563	118	115.925	104	103.347	102	101.386	79	67.295	107	115.706	126	136.837	143	135.33	61	61.471
288		121.303	111	116.474	111	108.551	120	132.557	120	126.29	98	99.177		130.446	118	115.597	104	103.872	102	102.23	79	67.332	106	114.841	127	137.296	143	134.885	61	63.406
289		123.871	112	114.095	111	107.225	120	133.711	120	125.26	99	98.225		129.894	118	116.034	104	103.609	102	103.609	79	65.606	106	117.364	127	138.534	143	135.779	61	65.154
290		124.354	112	113.567	112	109.324	120	133.565	120	124.247	99	95.85		129.484	118	118.04	103	103.609	102	104.757	79	66.029	105	114.841	128	138.691	143	132.987	61	65.223
291		119.654	112	113.989	112	110.404	119	134.002	120	124.625	100	94.742		129.894	117	116.144	103	106.482	102	105.296	79	68.571	105	114.413	128	140.874	143	131.422	61	64
292		118.725	112	113.883	112	109.324	119	133.131	120	129.62	101	97.369		127.073	117	114.52	103	105.026	102	103.434	79	68.495	104	120.353	129	141.567	142	131.002	61	63.933
293		120.589	112	111.913	112	110.009	119	132.129	120	129.685	101	96.68		127.734	117	113.883	103	104.668	102	102.915	79	70.54	104	115.815	129	141.241	142	131.422	61	64
294		121.036	112	111.003	112	113.253	119	130.169	120	129.484	101	97.138		125.388	117	111.506	103	105.84	102	102.145	79	68.725	104	118.496	130	142.552	139	131.142	62	62.854
295		122.057	112	112.322	112	114.52	119	129.076	121	127.601	101	97.446		125.132	117	112.219	103	103.959	102	102.657	79	68.419	103	116.144	130	142.222	137	128.267	62	63.801
296		122.757	112	114.201	112	113.253	119	130.446	121	120.235	101	96.604		126.811	117	110.803	103	105.658	102	101.722	79	67.74	103	120.471	131	144.225	135	130.308	62	62.534
297		123.373	112	116.695	111	110.504	119	131.002	121	116.034	101	97.679		126.942	117	110.803	104	103.521	102	102.145	78	66.207	102	121.905	132	143.05	134	127.601	62	60.952
298		122.026	112	114.413	111	109.616	119	131.704	121	119.185	100	96.985		127.469	117	112.117	104	105.567	102	103.347	78	64.844	101	119.533	133	144.395	134	126.68	63	59.077
299		122.512	112	113.989	112	111.811	119	132.843	121	122.39	100	99.257		129.894	117	111.506	104	105.84	102	102.485	78	65.817	100	120.826	133	143.652	132	127.205	63	61.195
300		120.235	112	107.132	112	113.989	119	131.422	121	125.132	100	96.376		130.169	117	112.219	104	105.386	102	104.312	78	69.977	99	121.064	134	141.73	131	125.773	63	61.842
301		119.185	112	108.074	113	114.095	119	130.723	119	126.031	99	93.73		130.032	116	113.567	104	104.846	102	103.872	78	73.012	97	124.587	134	142.058	131	126.942	62	61.749
302		119.301	113	107.884	113	113.149	119	129.484	119	125.644	99	96.376		131.002	116	113.358	104	105.658	102	104.579	78	73.405	97	126.811	139	140.114	130	124.751	62	63.834
303		119.07	113	110.504	113	112.837	119	129.211	120	123.871	98	96.985		132.129	116	114.307	104	107.884	102	104.579	78	73.012	97	126.29	139	139.162	130	126.68	62	63.177
304		118.154	113	110.903	113	110.305	119	129.62	120	117.14	98	94.961		131.563	116	114.841	104	111.304	102	105.296	78	73.012	99	127.734	139	137.296	128	126.29	62	66.928
305		118.965	113	112.117	112	107.225	118	130.863	120	115.38	97	99.257		131.422	116	113.045	104	111.811	102	105.567	73	70.865	101	124.751	139	136.08	127	126.16	62	66.065
306		118.725	112	113.149	112	107.979	118	131.422	120	119.07	97	96.226		130.584	116	111.506	105	112.322	102	105.476	71	66.207	103	126.942	140	135.547	126	125.005	62	64.674
307		119.658	112	113.673	112	109.519	118	131.987	120	123.622	97	97.679		130.308	116	112.941	105	110.903	102	107.132	71	65.119	105	124.372	141	134.442	126	124.121	62	63.537
308		120.798	112	112.734	112	113.883	118	131.704	120	125.902	98	95.552		129.211	116	112.219	105	109.421	102	105.84	71	64.201	107	124.878	141	137.296	126	120.471	62	63.242
309		121.905	112	114.734	113	117.029	118	130.446	120	126.16	99	95.182		131.563	115	110.305	106	107.789	102	105.115	71	67.628	108	124.121	140	135.858	126	118.61	62	64.64
310		120.235	112	115.925	113	115.272	119	128.267	120	126.942	99	94.961		131.002	115	111.103	106	107.979	102	108.169	71	68.381	109	125.516	140	134.737	126	121.905	62	64.301
311		119.649	112	113.253	112	113.045	120	127.601	120	126.811	99	97.369		128.67	115	110.108	106	106.759	102	109.714	71	69.779	111	124.625	140	134.148	125	120.471	62	64.301
312		118.382	111	112.219	112	113.989	120	127.601	120	124.625	100	95.925		128.805	115	112.015	106	108.074	102	109.812	71	72.155	112	126.68	138	134.148	124	125.902	62	64.776
313		118.984	111	109.519	112	116.364	122	128.401	121	125.388	100	96.985		128.133	115	109.519	106	105.931	102	110.803	70	72.624	113	126.031	137	132.414	123	119.766	62	67.074
314		118.687	112	108.743	112	116.144	122	130.446	122	125.773	98	99.417		127.469	115	110.903	106	107.979	103	108.264	70	72.753	114	127.469	136	132.129	122	116.144	62	72.883
315		119.015	112	108.84	112	112.941	122	130.446	123	128.94	97	101.303		127.337	115	108.647	106	107.319	102	108.074	70	71.442	114	129.076	136	130.446	122	118.154	62	74.973
316	101	119.584	112	111.811	113	109.324	123	131.987	123	132.129	95	100.474		130.446	114	109.227	106	107.789	102	106.482	70	67.852	114	128.536	135	132.414	121	112.527	63	80.157
317	101	119.684	112	113.358	113	107.695	124	131.563	123	132.843	94	99.902		131.704	114	111.003	106	109.519	100	106.022	70	66.783	114	129.484	135	132.987	121	110.009	63	78.719
318		119.533	111	110.108	113	111.204	124	130.863	123	128.94	93	99.177		129.347	114	112.322	106	107.884	99	105.476	70	65.782	114	130.169	134	132.7	121	112.425	63	77.38
319		120.589	111	110.009	113	112.837	124	130.169	123	115.706	93	99.177		130.863	114	112.117	106	107.413	97	105.476	70	65.362	114	130.584	134	129.894	121	117.476	63	73.669
320		119.766	111	112.219	113	114.52	124	129.347	123	109.812	93	96.68		130.863	114	114.095	106	108.84	97	104.936	70	67.965	114	131.244	133	128.536	121	120	63	75.899
321		113.358	111	113.989	113	116.144	124	130.308	123	111.103	93	98.62		132.129	114	115.272	106	111.204	97	104.579	70	67.591	115	131.987	132	126.942	118	121.183	63	66.602
322		111.304	111	114.949	113	115.706	124	131.563	123	113.149	94	98.147		128.805	114	115.597	107	111.003	97	104.136	70	70.017	115	130.863	132	126.55	118	120.945	63	66.892
323		113.984	111	115.164	113	113.358	124	133.275	123	101.891	95	100.065		125.516	113	113.883	107	109.714	97	102.315	69	71.986	117	132.414	132	123.497	118	118.839	63	60.802
324		115.38	111	113.989	113	110.305	124	132.843	123	121.183	95	101.053		126.55	113	112.631	107	110.703	97	101.975	69	71.4	117	130.584	132	121.303	118	120	64	58.626
325		117.814	111	111.204	113	111.913	124	134.002	123	126.811	96	99.498		123.373	113	113.253	107	109.421	97	101.975	69	79.483	118	131.002	132	119.301	118	113.778	64	59.593
326		117.14	111	111.003	113	112.837	124	129.894	123	126.16	96	102.657		120.589	113	112.322	107	110.009	97	102.828	69	83.308	119	131.563	132	118.954	118	113.358	64	60.832
327		116.584	112	110.305	113	114.095	124	130.169	123	127.073	96	99.579		121.423	113	111.811	107	110.206	98	102.915	69	83.535	119	129.894	130	122.757	118	113.358	64	66.065
328		112.425	112	113.989	113	117.252	124	129.076	122	127.601	96	102.4		124.498	113	112.631	107	111.811	98	103.872	69	80.736	120	129.894	129	119.533	118	113.253	65	67.184
329		111.024	112	114.201	113	117.589	124	128.94	121	127.867	97	103.001		124.121	113	110.504	107	113.045	98	105.205	69	79.792	120	130.169	128	119.649	118	115.706	64	70.297
330		110.009	112	116.695	113	116.034	122	131.002	121	128.133	97	98.54		124.878	113	113.253	107	112.837	98	107.319	68	79.124	120	131.563	128	119.984	118	114.627	64	71.194
331		111.913	112	117.252	113	116.584	122	132.271	121	128.536	97	95.256		126.29	113	112.734	106	114.201	98	108.84	68	76.228	120	129.62	125	120.353	117	116.034	63	65.641
332		112.015	112	118.61	113	114.841	122	133.275	121	129.757	97	93.73		126.55	113	113.253	105	116.364	98	107.413	68	79.431	120	132.271	123	120.235	117	116.254	63	58.542
333		112.631	112	118.04	113	115.706	122	134.589	120	128.94	98	98.304		126.55	113	114.949	105	117.029	98	107.601	68	84.686		131.142	122	117.14	117	115.164	63	55.103
334		112.631	112	116.034	113	115.597	122	134.295	120	115.38	98	101.386		126.68	113	113.567	105	116.034	99	104.668	68	87.087		132.414	121	114.841	117	113.149	63	56.315
335		113.778	112	114.201	113	115.815	122	136.231	120	111.709	97	103.434		126.68	113	113.989	105	118.496	99	105.567	68	91.77		129.076	121	112.837	115	109.421	64	59.02
336		111.913	112	115.272	114	118.496	122	134.885	120	114.413	97	101.806		126.16	113	111.003	104	120	99	104.49	69	91.565		128.805	121	120	115	113.778	64	60.265
337		114.52	112	115.706	114	120.471	122	133.131	120	114.307	98	101.386		125.005	113	109.519	104	122.39	99	104.224	69	92.045		127.073	121	117.029	115	112.527	64	60.741
338		114.949	112	118.496	114	122.269	122	131.002	121	113.253	98	103.609		126.29	113	108.36	103	123.497	99	105.115	70	93.945		123.871	120	116.254	115	115.489	64	63.34
339		113.673	112	118.954	114	124.121	122	129.62	120	114.413	98	103.001		124.247	113	107.789	103	122.026	100	105.026	71	92.654		124.774	120	116.034	114	116.254	63	64.504
340		111.304	112	119.766	114	126.031	122	129.894	121	116.254	99	104.49	113	126.55	113	110.803	102	121.663	101	107.695	71	90.287	118	124.498	118	113.989	114	116.364	62	61.104
341		113.463	112	120.471	114	123.871	122	129.347	120	118.954	99	106.759	113	126.55	113	111.709	102	122.39	102	107.413	71	84.803	118	123.871	116	113.673	113	116.917	61	58.514
342		113.987	113	121.064	114	120	122	128.94	120	123.003	100	104.49	113	128.267	113	112.015	103	124.625	102	108.647	71	90.888	118	123.987	116	112.425	112	114.627	60	56.601
343		114.095	113	121.423	114	121.663	122	130.169	120	122.026	100	100.228	113	128.67	113	112.322	103	121.183	103	109.13	72	90.022	118	124.625	116	111.608	112	113.883	60	57.421
344		116.806	113	119.185	115	120	122	131.142	120	119.533	100	101.219	113	128.805	112	113.149	103	123.746	103	110.009	72	91.022	118	124.372	116	112.117	112	109.616	60	59.362
345		117.589	114	119.649	115	120.117	122	131.422	120	118.382	98	101.303		129.894	112	111.204	103	124.878	103	109.714	73	94.161	118	118.787	116	107.507	113	112.015	60	61.811
346		119.766	114	118.839	116	121.303	122	130.032	119	117.701	96	98.462		126.031	112	111.913	104	124.121	103	110.305	73	93.303	118	115.706	116	106.667	113	112.117	60	66.674
347		116.695	114	118.839	116	124.247	122	130.584	117	119.301	95	101.638		125.516	112	110.903	106	127.601	104	108.84	73	94.523		115.489	116	105.84	115	113.463	60	70.499
348	98	116.245	114	121.303	116	124.878	122	131.563	116	119.649	95	98.54		124.878	112	109.324	106	126.29	104	110.206	73	95.776		105.84	115	104.49	115	113.989	60	67.965
349	98	115.706	115	120.826	116	124.625	122	132.129	115	121.905	95	101.722		126.16	112	110.504	107	126.29	104	110.009	74	91.429	116	110.504	114	108.074	115	116.364	60	61.687
350	98	116.917	115	120.707	116	120.826	122	132.7	115	122.269	95	99.902		124.878	112	112.219	109	128.401	104	109.227	74	96.452	117	111.304	113	106.206	114	116.364	59	55.956
351	98	118.61	115	119.417	116	117.589	122	134.002	115	122.88	95	100.065		126.16	112	113.567	110	126.55	105	110.305	75	94.089	117	118.382	112	110.009	114	119.07	59	55.778
352	98	119.185	115	121.543	115	117.14	122	133.565	116	122.88	95	99.417		126.42	112	113.149	111	126.29	106	111.506	75	96.452	117	118.496	110	108.647	114	118.725	59	56.915
353	98	120	115	122.757	115	116.695	122	132.129	116	124.247	95	101.136		125.644	112	112.219	112	126.16	106	111.405	75	92.114	117	118.998	108	106.114	114	118.154	59	61.409
354	98	121.423	115	122.512	115	117.814	123	131.987	116	124.751	95	98.54		125.132	112	110.703	113	127.601	106	112.941	75	93.374	117	122.39	107	105.567	114	115.164	59	64.234
355	98	122.39	115	119.417	115	118.725	123	132.129	117	125.516	95	98.858		126.68	112	106.945	115	127.073	106	112.941	75	95.687	117	121.254	106	100.147	114	115.815	59	67.295
356	98	121.663	115	119.533	115	120.471	125	132.987	117	125.902	96	99.984		126.55	112	109.227	116	128	106	112.837	75	98.225	117	120.707	106	107.038	114	113.253	59	73.98
357	98	121.543	116	118.268	115	123.003	125	132.843	118	126.031	96	101.806		126.942	112	109.227	117	129.894	106	111.506	75	101.854	117	113.673	106	105.567	115	113.673	59	69.779
358	99	122.654	116	117.476	115	125.26	125	135.182	118	126.42	96	101.47		126.68	112	107.695	118	130.863	105	111.304	75	101.699	117	119.883	106	107.884	115	118.382	58	61.935
359	100	124.372	117	116.364	115	127.205	125	134.885	118	126.29	96	105.026		124.498	111	108.264	119	129.211	105	109.033	75	101.219	117	111.405	107	106.022	115	112.837	58	55.602
360	100	123.871	117	115.38	115	124.121	125	134.885	119	125.773	96	103.696		125.773	111	108.743	120	133.275	105	110.009	75	108.169	117	112.117	106	104.579	116	111.811	58	54.565
361	100	124.486	117	118.954	115	120.471	125	135.182	119	129.211	96	104.668		124.372	111	110.305	121	132.271	105	110.803	75	111.608	117	120	106	107.038	116	111.304	58	56.994
362	102	125.132	117	121.303	116	119.533	125	133.856	120	130.446	96	105.205		125.005	111	109.519	121	134.295	105	111.103	75	112.396	117	114.841	106	103.959	115	113.045	58	60.059
363	103	123.622	117	122.512	116	120.826	125	131.422	120	132.129	96	105.026		127.734	111	110.305	121	134.442	105	110.305	75	112.987	117	117.589	104	106.759	115	113.358	58	63.112
364	105	120.117	117	123.003	117	122.026	125	130.874	120	132.557	96	102.23		128.133	111	109.324	121	137.143	105	110.108	76	113.986	117	117.688	104	108.074	115	114.841	58	67.038
365	106	119.417	117	120.945	117	121.543	125	130.446	121	132.987	96	101.554		127.867	111	109.227	121	136.99	105	108.743	76	113.354	117	118.04	105	102.145	114	115.164	58	72.367
366	108	119.533	116	119.883	117	116.806	125	131.987	121	133.275	96	102.742		128.267	111	111.506	121	139.954	105	108.936	78	112.056	117	116.917	105	102.06	114	114.52	58	75.248
367	109	120.589	117	118.496	117	115.272	125	134.295	121	133.131	96	100.556		127.337	111	110.404	122	139.636	105	110.305	78	112.336	117	123.622	105	102.4	114	114.201	58	74.745
368	111	122.757	118	118.954	117	117.14	125	136.08	121	134.002	97	102.485		127.734	110	109.421	123	141.73	105	110.108	79	112.015	117	116.806	105	107.038	113	112.015	58	66.171
369	113	122.635	118	117.14	117	109.519	125	135.33	122	135.33	97	106.759		127.073	110	110.009	123	145.248	105	109.714	80	117.548	117	113.989	105	108.455	113	111.304	58	59.276
370	114	122.269	118	119.07	117	109.812	125	131.987	123	137.758	97	107.507		128.805	110	108.264	123	144.735	106	109.421	82	118.365	117	119.649	105	113.045	113	108.36	58	57.34
371	114	122.88	118	121.845	117	113.567	125	130.446	124	138.691	97	109.324		125.388	110	108.36	123	146.986	106	110.404	82	119.368	117	117.14	105	108.647	113	110.206	58	59.767
372	114	124.687	118	122.147	117	115.164	125	129.484	124	140.917	97	111.811		125.902	109	106.945	124	146.986	106	110.305	83	119.988	117	120.707	104	103.174	113	111.506	58	63.373
373	114	125.987	118	123.373	117	119.533	125	131.282	125	142.718	97	111.304		125.516	109	106.945	125	147.692	106	108.169	86	120.458	117	116.034	104	99.257	113	113.149	58	70.217
374	115	126.031	118	123.25	117	122.026	125	135.48	125	143.384	97	111.003		126.42	109	106.206	125	147.162	106	104.579	86	121.423	117	115.489	104	102.657	113	117.252	58	74.158
375	115	127.98	118	121.905	117	124.498	125	133.856	126	146.46	97	105.476		124.878	109	108.169	126	146.81	106	102.315	87	122.548	117	118.725	104	105.296	113	115.706	58	77.821
376	115	128.635	118	119.533	117	125.388	125	133.275	127	146.81	97	106.574		124.247	109	109.519	125	146.46	106	103.261	88	122.998	117	112.527	105	104.312	113	115.597	58	75.479
377	115	129.62	118	117.589	117	133.42	125	131.987	128	147.87	97	104.047		122.026	109	114.201	125	145.765	106	102.06	89	123.373	117	112.837	107	106.022	113	113.989	58	68.078
378	115	125.388	118	118.954	117	130.863	125	131.563	129	149.489	98	104.668		120.589	109	117.701	125	145.592	106	103.784	89	123.587	117	107.132	106	101.806	113	108.264	58	59.65
379	114	128	118	120.471	117	136.533	125	130.584	130	150.22	98	104.757		121.303	109	119.766	124	143.719	106	103.434	90	123.366	117	107.789	105	102.4	113	106.206	59	58.182
380	114	126.811	118	121.905	117	135.182	125	132.271	131	149.854	98	103.959		119.883	109	122.269	123	142.718	106	103.434	90	122.026	116	105.296	104	101.554	113	101.806	59	60.443
381	114	124.625	118	123.497	117	138.223	125	131.563	132	150.22	98	105.658		117.589	109	123.871	123	143.05	105	104.047	91	122.026	116	107.884	104	103.347	113	104.136	61	67.111
382	114	123.126	118	125.388	117	140.274	125	134.737	133	149.671	99	107.413		120.471	109	128.67	123	140.917	105	104.312	91	121.5	113	108.36	104	104.136	113	106.759	62	69.699
383	113	122.654	119	127.867	118	143.384	125	133.275	133	150.037	99	105.749		117.029	109	129.076	123	140.114	105	104.401	91	119.301	111	111.709	104	104.136	113	107.225	62	73.056
384	112	123.984	119	129.211	118	145.765	126	134.295	134	152.079	99	106.482		119.07	109	121.423	123	138.691	105	104.047	91	121.064	110	109.227	104	108.743	113	109.519	62	72.197
385	112	122.111	119	128.94	118	142.884	126	134.885	135	151.144	98	104.936		118.61	109	103.521	124	137.604	105	104.936	92	122.222	109	109.227	104	107.695	113	111.003	62	73.405
386	111	123.25	119	129.347	119	149.854	127	135.929	134	153.026	97	105.386		116.474	110	98.62	124	138.223	105	105.026	93	123.003	108	114.201	104	106.022	108	109.324	62	70.459
387	111	122.757	119	129.347	120	149.671	127	135.779	133	154.566	96	105.84		115.597	110	96.075	124	138.633	105	105.205	93	124.477	108	105.567	104	106.39	106	110.603	62	61.967
388	111	123.373	119	129.894	121	151.144	127	135.033	134	154.178	94	105.386		118.496	110	96.075	124	138.2	105	106.39	93	125.005	108	84.222	103	104.579	105	108.936	62	56.81
389	111	126.811	120	129.62	121	152.457	127	134.885	135	155.348	93	106.298		117.364	110	106.482	124	138.847	105	105.931	94	127.867	108	84.512	103	103.174	105	107.979	62	56.81
390	111	127.073	120	131.563	121	154.178	126	135.48	136	155.741	92	104.757		115.925	110	108.84	124	137.296	105	105.931	94	126.887	108	85.631	104	97.757	106	107.979	62	57.772
391	111	126.859	121	132.414	122	156.935	126	137.143	137	154.566	92	105.476		119.301	110	107.507	124	136.533	105	104.846	95	125.516	108	88.915	105	108.936	108	106.852	63	63.275
392	111	126.55	122	133.42	122	159.792	126	137.758	138	153.985	91	103.521		117.701	110	108.84	124	136.231	105	104.224	96	124.372	108	95.626	105	104.668	109	108.455	64	67.038
393	111	126.68	122	135.182	122	157.337	126	139.162	138	153.985	91	105.115		120	110	110.504	124	133.711	105	104.401	97	126.998	107	104.757	105	102.485	109	107.507	64	70.418
394	111	124.655	123	135.929	122	157.741	126	140.917	139	154.956	90	104.936		118.954	110	109.911	124	134.737	105	104.846	98	128.335	106	110.108	105	92.81	109	107.507	64	74.338
395	111	123.497	123	136.08	122	158.965	124	141.241	139	153.792	90	105.386		119.883	109	110.404	124	132.271	105	105.026	98	130.032	105	111.444	105	87.646	109	110.206	64	76.752
396	111	124.498	123	138.534	122	160.838	123	141.404	139	154.372	89	104.136		120.117	109	110.404	124	131.254	105	107.038	98	130.032	104	110.874	104	88.722	109	110.703	64	73.317
397	113	125.644	124	138.534	122	160.838	122	140.595	140	154.761	89	103.696		120.945	109	110.703	124	129.894	105	106.298	98	128.536	103	110.009	104	93.802	108	111.204	64	66.674
398	114	126.55	125	140.917	124	160.418	121	141.079	140	157.943	88	104.49		120.945	109	110.108	124	129.894	106	106.574	99	128.744	102	96.528	104	101.806	108	114.095	64	60.922
399	115	127.073	126	143.05	125	158.147	119	139.478	140	159.584	88	103.001		121.303	109	109.033	125	127.734	106	106.574	99	127.073	102	92.252	103	104.224	108	112.837	64	58.626
400	116	128.104	126	142.058	127	160.627	119	138.378	140	159.377	88	105.84		123.373	109	107.695	125	126.29	106	106.022	99	126.811	102	92.46	103	107.132	108	108.455	66	58.935
401	117	128.133	127	142.718	129	158.76	120	138.223	141	160	88	103.872		122.39	109	111.913	125	124.121	107	106.945	100	126.42	103	92.67	102	107.507	108	105.115	66	62.983
402	117	126.68	127	146.81	131	158.965	120	138.691	141	156.735	87	103.959		121.303	109	115.272	126	126.42	107	106.759	100	126.025	104	96.832	97	108.936	109	101.053	66	66.065
403	118	128.536	128	145.938	132	160.209	121	139.005	141	158.965	87	103.784		120	109	118.839	126	123.746	107	105.026	101	125.26	103	97.524	95	105.386	109	97.601	67	66.783
404	118	127.205	129	148.945	134	158.351	121	139.005	141	160.418	87	103.087		121.663	109	120.353	126	125.644	107	105.658	101	123.871	97	99.097	94	104.047	110	97.524	67	68.229
405	119	127.867	130	149.489	136	162.971	121	140.434	141	160.418	87	103.087		119.883	109	121.064	126	124.247	107	103.261	102	121.423	95	103.174	94	101.891	111	103.609	67	70.743
406	119	127.601	130	151.704	137	162.54	121	137.296	141	159.792	87	103.872		118.839	109	118.725	126	124.878	107	102.4	102	122.757	95	104.312	94	98.225	110	106.667	65	68.343
407	119	129.894	130	152.079		159.584	121	136.685	141	160.838	86	102.828		118.839	109	114.307	126	124.247	107	102.4	103	122.757	95	100.97	98	99.017	107	107.413	65	62.376
408	119	128.974	129	152.079		159.792	121	133.711	141	160.627	86	104.312		117.476	109	111.003	126	121.183	107	102.571	103	124.372	94	105.476	100	100.065	107	109.911	65	58.044
409	120	127.867	129	153.217		161.684	120	135.629	142	161.897	86	107.132		117.814	108	109.227	126	120.235	107	103.087	105	121.663	94	105.84	101	96.301	104	110.504	65	58.71
410	120	128.078	129	156.735		163.187	120	135.182	143	161.684	86	106.206		119.185	108	109.324	126	120.235	107	99.498	105	118.839	96	102.657	103	95.85	102	111.304	65	60.383
411	120	128.267	128	157.943		163.84	120	136.231	144	160.838	86	108.169		120	109	110.206	126	119.301	107	98.462	106	114.413	98	97.138	103	97.524	100	113.463	65	62.249
412	121	129.683	128	155.939		165.83		135.779	145	161.26	86	110.206		118.954	109	111.103	126	120.353	107	96.832	107	113.567	99	95.035	102	99.337	102	115.38	65	64.538
413	121	131.002	127	155.939		164.854		136.533	146	162.325	86	110.703		118.61	109	113.463	126	119.766	106	98.225	109	113.253	100	92.74	101	100.556	104	116.695	64	65.676
414	121	130.863	127	154.372		165.606		134.737	146	160.209	85	112.527		117.589	109	113.358	126	120.707	103	97.99	110	117.814	100	97.138	100	103.872	106	109.714	63	70.177
415	122	129.998	126	157.943		166.235		133.711	147	160	84	111.405		116.584	108	112.734	126	121.663	102	97.601	110	118.496	100	104.846	99	107.979	108	99.902	62	70.057
416	122	128.94	126	156.336		166.984		133.131	148	159.377	84	114.413		115.489	108	109.714	126	121.543	101	97.524	111	116.254	100	105.84	99	107.507	108	81.055	62	73.537
417	122	129.211	126	167.452		167.184		132.542	149	161.472	83	114.841		114.095	108	108.455	126	114.564	99	99.579	111	116.364	100	100.804	99	102.145	111	73.186	62	71.525
418	122	128.745	125	158.555		167.869		131.987	149	160.838	83	112.631		115.815	108	109.911	126	112.941	99	100.065	111	114.627	99	99.984	99	94.45	112	70.137	62	63.967
419	123	127.984	125	156.137		164.94		134.295	150	161.472	83	112.734		116.806	108	108.074	126	111.103	99	97.99	111	113.253	98	97.446	99	87.897	113	74.745	63	63.504
420	123	127.653	125	155.741		166.957		134.442		161.26	83	110.603		117.029	108	107.413	126	112.015	99	94.596	111	112.941	98	94.45	99	85.274	112	82.47	63	65.887
421	124	128.887	128	155.544		166.279		134.295		162.325	83	112.322		117.814	108	106.114	126	113.149	99	94.523	111	109.033	98	93.303	100	86.841	112	91.565	63	67.295
422	124	129.894	129	159.171		168.56		134.148		161.472	83	112.631		116.144	108	105.026	126	114.201	99	95.182	112	110.108	99	89.89	101	91.907	112	96.68	64	70.783
423	125	132.7	129	156.535		166.279		135.182		160.838	83	113.253		116.034	108	104.224	126	116.144	99	98.304	112	110.009	99	90.553	102	94.669	112	101.303	65	72.028
424	125	132.654	133	158.147		164.059		135.33		160	84	114.201		114.949	108	100.97	126	118.496	99	99.417	112	104.136	99	91.157	102	94.888	112	100.31	65	72.969
425	126	131.254	135	156.336		163.404		135.629		157.136	84	112.322		115.706	108	100.639	126	116.364	99	98.462	112	109.033	99	90.82	102	96.528	112	101.554	66	68.419
426	126	130.863	137	157.985		162.971		135.897		157.136	84	113.149		117.029	108	102.485	126	115.272	99	99.902	112	103.872	98	93.945	95	95.404	111	106.945	66	62.886
427	126	130.987	139	158.351		162.54		136.231		156.137	84	111.103		117.364	108	102.4	126	116.806	99	100.392	112	108.074	98	101.891	92	96.376	111	107.413	66	59.854
428	127	130.169	140	160		163.622		137.604		156.535	84	109.911		118.987	108	101.219	126	117.476	99	101.219	112	114.841	96	105.026	91	96.756	110	107.038	66	60.862
429	127	130.987	142	159.874		162.971		138.378		155.741	84	110.206		119.766	107	99.659	126	118.839	99	101.891	112	114.734	95	99.984	90	103.434	103	107.038	66	64.201
430	127	131.025	143	159.792		161.684		137.143		153.217	85	107.979		118.04	107	98.858	126	119.649	99	102.915	111	114.095	95	95.776	91	106.206	102	106.39	66	72.581
431	127	130.687	144	165.487		163.404		138.691		153.6	85	106.759		116.806	106	99.017	126	117.814	99	103.609	111	107.695	95	93.945	92	104.401	103	106.206	66	74.518
432	127	130.863	145	172.584		161.26		136.08		152.457	86	108.36		116.584	106	101.386	126	116.254	99	102.315	111	110.504	95	91.157	92	105.386	104	104.047	66	69.189
433	127	126.031	146	161.048		162.755		136.254		153.026	87	106.298		115.272	105	102.23	126	116.034	99	102.571	110	107.979	95	91.429	93	102.915	105	103.696	66	66.386
434	127	126.811	147	167.184		160.838		136.08		151.891	88	109.324		114.949	104	100.474		113.989	99	102.742	110	99.984	95	93.802	94	102.145	105	99.984	65	66.602
435	127	125.773	147	154.566		160.838		136.533		149.126	89	112.631		113.989	104	98.937		113.463	98	103.001	110	97.834	95	94.888	95	100.97	106	99.659	65	66.965
436	127	126.987	147	159.377		160.838		138.223		147.692	90	110.108		113.883	103	95.256		113.778	97	102.23	110	104.136	95	96.075	96	99.579	106	98.778	65	68.879
437	128	127.734	148	158.965		161.048		135.48		144.565	90	109.227		113.045	102	95.035		113.778	97	103.959	110	95.85	95	97.834	98	97.524	105	105.749	65	68.725
438	128	128.401	149	156.535		161.26		134.885		144.056	91	111.506		113.463	102	99.337		115.272	97	105.115	110	99.177	95	100.887	100	93.374	105	106.574	66	66.746
439	128	128.658	149	162.547		160		134.442		144.225	91	111.709		109.911	102	100.721		115.489	97	107.225	110	104.49	95	100.639	101	95.182	105	109.227	66	66.171
440	128	129.757	150	163.84		159.584		134.442		144.225	91	112.425		107.884	102	101.638		117.029	97	107.319	110	101.386	94	95.552	102	95.182	105	105.658	66	63.933
441	128	130.265	151	164.498		158.351		135.629		146.112	92	115.706		107.132	102	103.261		117.589	98	105.84	110	105.296	94	87.025	102	101.136	105	99.177	67	66.602
442	128	131.002	151	158.76		158.555		134.589		147.338	92	113.149		106.022	102	102.23		117.14	98	105.658	110	108.455	94	88.915	101	97.679	105	93.659	67	65.292
443	128	130.987	152	167.64		157.741		135.33		148.406	93	113.253		107.507	101	101.136		115.056	98	104.757	110	100.804	95	90.753	101	97.292	105	91.022	67	61.074
444	128	130.863	152	156.535		157.943		135.629		148.227	93	112.322		110.009	101	102.828		114.734	98	103.261	109	106.114	95	98.54	99	96.15	105	97.138	67	57.34
445	128	131.282	153	164.719		159.377		136.231		147.515	93	113.463		109.812	101	102.828		115.706	98	100.804	109	94.089	95	99.097	99	94.742	105	102.4	67	58.57
446	128	131.654	153	160.345		156.735		136.231		146.286	94	110.803		110.404	101	102.915		117.476	98	103.174	109	99.097	95	100.556	98	95.182	105	106.852	67	60.443
447	128	132.547	154	156.735		158.147		136.382		145.42	94	112.734		110.803	101	103.521		116.917	98	101.053	108	90.553	94	105.296	97	95.85	105	110.108	66	60.922
448	128	131.411	154	154.761		155.741	119	134.737		144.735	95	109.616		111.608	101	101.554	125	117.364	98	100.887	108	96.301	94	102.571	97	97.215	104	109.519	66	62.186
449	128	131.422	154	156.137		156.137	119	135.182		143.384	96	108.647		109.714	101	99.902	125	117.701	98	98.858	108	89.237	94	111.103	97	97.446	98	107.695	65	65.085
450	128	129.076	155	158.351		155.939	118	135.033		137.45	97	106.206		110.504	101	99.74	124	119.185	98	95.626	108	98.069	94	108.455	97	98.069	96	104.846	65	65.396
451	129	126.845	155	156.535		155.152	118	135.033	153	136.685	98	107.132		109.033	100	97.215	124	119.766	98	90.955	107	88.786	94	114.201	97	95.108	96	97.446	63	65.085
452	129	123.871	154	156.735		155.152	118	134.148	153	134.002	98	104.668		108.36	101	97.446	123	119.301	98	85.452	107	96.832	94	114.734	97	94.45	96	93.945	63	65.746
453	129	123.373	154	154.761		154.761	119	133.42	153	132.987	98	104.668		108.743	101	97.369	122	117.364	98	82.029	107	94.161	94	116.878	96	93.873	100	90.888	62	64.742
454	129	123.003	154	157.337		152.457	119	132.271	153	134.258	98	104.668		105.296	101	97.446	121	117.589	98	82.803	107	98.069	95	117.701	96	94.523	100	88.915	62	65.327
455	129	123.996	154	156.535		150.958	119	132.414	153	136.231	98	106.945		105.567	100	95.626	120	118.61	98	85.81	107	90.753	95	117.814	96	94.596	102	96.452	62	65.817
456	129	123.373	154	157.136		149.489	119	132.987	153	137.912	96	106.667		107.695	100	96.832	120	120.353	98	89.173	107	95.108	95	116.917	96	93.02	103	96.756	62	63.177
457	128	124.372	154	156.735		149.126	119	132.987	153	134.589	95	108.551		108.551	99	93.587	120	122.269	98	89.108	107	89.693	96	119.766	96	94.45	102	97.524	63	61.409
458	128	126.29	154	159.792		149.307	119	134.295	153	129.894	95	105.749	107	108.936	99	92.95	120	123.373	97	89.497	107	95.256	97	118.154	96	92.183	97	99.097	63	62.726
459	128	127.458	154	156.137		148.227	120	134.442	153	126.68	94	104.047	107	106.022	98	95.626	120	126.031	90	88.85	106	88.403	98	120	96	91.225	95	101.303	63	63.967
460	128	128.012	154	156.137		146.112	121	134.874	153	125.005	93	104.579	106	103.001	98	96.528	120	125.902	88	87.459	105	94.45	98	118.839	95	91.09	94	101.053	63	64.81
461	128	128.536	155	156.336		145.077	122	135.629	153	125.516	93	104.668	105	103.609	97	98.699	120	126.42	88	86.171	104	89.825	99	121.543	95	91.497	93	104.136	63	68.84
462	128	130.169	155	155.348		144.906	122	136.685	153	124.372	92	105.476	104	104.757	97	97.138	120	125.516	88	87.646	104	95.626	100	120.826	94	92.322	93	105.658	63	68.305
463	127	130.698	155	155.741		144.565	123	135.629	153	122.88	92	107.132	103	106.574	96	95.776	120	125.388	88	90.088	104	90.088	101	122.026	94	93.73	95	102.4	63	66.494
464	127	131.077	155	155.152		145.248	123	133.275	152	122.88	91	108.84	103	104.401	96	90.82	120	123.003	88	89.956	102	94.815	101	120.945	94	93.587	95	103.087	63	63.57
465	127	131.845	155	153.408		144.735	124	129.757	152	122.026	91	108.936	103	103.521	96	89.432	120	121.663	88	91.701	102	89.432	102	121.064	94	93.516	96	94.961	63	63.112
466	127	131.282	155	158.698		144.906	124	124.625	152	122.635	91	106.022	103	105.84	96	91.633	121	120.589	88	90.287	101	94.233	103	120.707	94	93.091	97	89.367	63	67.554
467	127	132.985	155	158.76		144.056	125	123.373	152	122.88	90	106.482	103	106.667	96	93.161	122	117.927	88	90.154	101	87.897	104	122.88	93	92.6	97	82.636	64	64.301
468	127	134.589	155	165.83		144.906	125	122.147		122.269	90	106.574	103	107.695	96	96.832	121	118.496	88	88.339	100	88.594	105	120.826	92	92.391	99	86.474	65	62.029
469	128	133.275	155	155.348		143.719	126	122.635		123.373	90	104.757	103	108.264	96	97.292	121	118.61	88	86.232	100	93.161	106	122.026	92	95.85	100	92.95	65	60.147
470	128	133.42	155	154.372		142.718	126	123.25		122.635	89	107.601	104	108.36	96	97.679	120	120.117	88	86.414	100	85.631	106	119.766	92	95.626	100	99.017	65	60.892
471	128	135.182	155	158.547		142.387	126	126.42		120	89	110.603	104	105.749	95	98.858	119	118.04	88	84.454	100	93.02	107	120.945	92	96.301	100	97.99	65	61.842
472	128	135.687	155	160		142.387	127	126.16		119.883	88	110.305	104	105.84	95	99.74	119	117.029	88	85.571	98	87.897	109	118.268	92	96.832	100	99.498	65	63.08
473	129	136.017	155	154.372		141.73	126	127.205		125.644	88	113.463	104	108.264	95	101.136	119	116.254	89	88.023	98	95.925	110	120.353	93	96.68	96	99.984	65	64.81
474	129	136.231	155	153.365		142.387	126	126.55		126.811	88	111.204	104	111.304	95	102.315	119	117.364	89	87.025	97	90.553	110	115.38	93	98.383	94	98.069	64	64.674
475	129	136.231	155	152.646	149	140.434	126	127.073		113.673	87	107.132	105	112.117	95	106.298	119	117.364	88	88.276	97	95.182	111	117.927	93	98.778	94	96.909	64	65.223
476	129	135.182	155	153.217	148	139.954	126	126.031		101.219	87	107.695	105	112.015	95	108.074	118	117.14	88	86.05	97	90.553	112	114.307	93	99.659	94	96.832	64	65.536
477	130	135.033	155	154.761	148	139.162	126	124.498		94.089	86	104.312	105	111.304	95	108.455	117	117.589	87	86.535	96	93.02	113	113.567	93	98.937	94	102.828	64	66.783
478	130	135.33	155	153.6	147	139.795	126	126.811		106.482	86	105.296	105	110.404	96	106.852	117	116.474	87	88.023	96	90.955	116	113.358	94	100.228	95	100.147	64	64.81
479	131	135.182	155	152.079	147	139.32	126	127.867		114.413	85	105.658	106	110.803	96	100.474		116.806	87	87.646	96	90.619	116	112.219	94	100.147	96	102.657	63	61.935
480	131	135.654	155	149.671	147	138.378	126	127.205		118.154	85	108.074	106	109.421	96	97.062		117.029	87	87.646	96	95.256	116	113.463	95	101.053	96	97.834	63	61.502
481	131	135.033	155	148.765	147	136.685	126	127.601		120.235	85	109.421	106	110.206	96	96.226		117.927	87	88.276	96	90.888	117	117.252	95	102.315	96	96	63	59.477
482	132	134.148	155	147.162	146	135.48	126	127.469		118.04	85	112.734	107	108.551	97	97.834		121.543	87	91.293	96	96.376	116	115.056	96	98.069	96	90.82	63	60.059
483	132	134.885	155	147.87	145	135.241	126	127.601		117.814	85	111.811	107	107.132	97	98.778		120.707	87	90.353	96	93.091	115	113.253	96	94.45	97	88.915	64	61.873
484	132	134.028	155	147.692	145	134.148	126	127.469		119.185	86	113.253	107	107.884	97	101.554	116	121.423	87	91.157	96	96.985	114	112.941	97	92.88	97	90.486	64	63.933
485	133	133.986	155	149.126	145	133.42	126	126.811		116.695	86	113.253	107	106.114	97	103.347	116	119.301	87	88.722	96	90.553	114	111.811	98	93.445	98	92.46	64	63.834
486	133	133.565	155	148.765	144	132.843	126	128.536		117.14	87	113.567	107	103.959	97	104.312	116	118.954	87	88.658	96	93.945	114	112.527	98	98.462	98	99.902	63	64.844
487	133	134.442	154	149.489	144	132.557	126	132.557		113.883	88	113.987	108	102.23	97	106.022	116	119.417	87	88.722	96	95.108	114	113.253	98	102.315	97	99.579	63	64.674
488	133	136.984	154	148.048	144	132.414	126	134.148		112.734	88	113.024	108	104.224	97	103.347	116	121.183	88	89.237	96	95.701	114	111.608	98	103.087	97	100.31	62	70.017
489	133	138.534	153	148.585	144	130.863	126	135.629		108.074	89	112.527	107	107.413	97	99.017	116	120.945	88	88.403	96	96.832	113	110.703	98	104.136	95	99.417	62	67.184
490	133	138.014	153	148.585	144	130.863	126	136.837		104.136	89	113.989	107	109.421	97	98.225	116	120	88	88.786	96	93.161	113	111.608	98	104.136	95	97.99	62	62.694
491	133	138.845	153	149.126	143	131.282	126	137.604		98.54	90	112.837	107	111.204	97	96.075	116	117.364	88	88.786	96	97.138	113	112.734	98	102.485	95	98.778	63	62.63
492	133	138.354	153	149.671	143	131.282	126	138.378		106.022	90	114.627	107	108.84	97	96.226	117	117.14	88	88.53	96	92.46	112	110.206	98	97.912	94	93.73	63	64.742
493	133	138.998	153	147.515	143	132.557	127	137.45		104.936	90	115.38	107	107.319	97	95.776	117	116.034	88	87.025	96	97.292	112	108.551	97	97.215	95	92.6	63	66.458
494	134	138.154	153	147.162	142	131.282	127	136.685		107.789	90	118.496	106	104.668	97	100.147	117	113.463	88	89.759	96	92.045	112	107.884	97	96.985	95	92.95	64	69.034
495	134	138.847	153	148.406	140	132.414	128	137.912		108.455	91	117.252	106	106.022	97	102.828	118	112.527	88	89.108	96	97.215	111	106.667	97	101.975	95	94.45	64	75.712
496	134	139.005	153	146.635	140	131.987	128	137.45		110.803	91	118.496	107	106.206	97	104.757	118	113.149	88	91.839		96.832	111	106.667	98	102.315	95	95.552	64	78.019
497	134	140.756	153	145.765	140	138.223	129	136.382		108.455	92	117.701	107	106.206	97	107.132	118	113.149	88	91.157		92.114	111	107.695	98	105.658	96	96.528	64	76.418
498	134	137.604	152	144.395	140	135.48	129	136.382		109.714	92	117.252	107	107.695	97	104.047	118	115.056	88	89.825		97.99	111	107.695	99	105.026	96	98.147	64	70.017
499	135	139.636	152	143.217	138	137.758	130	136.08		106.39	92	119.883	107	106.114	97	99.984	118	114.095	88	87.149		91.497	111	114.52	99	101.722	96	97.912	64	63.242
500	135	140.917	151	142.884	137	135.929	131	135.33		108.551	92	120.117	107	108.264	97	92.6	117	115.38	88	87.521		95.404	110	116.806	99	100.31	96	103.347	64	59.535
501	135	140.434	151	138.691	137	135.629	131	136.08		108.647	92	122.026	107	107.225	97	90.154	117	116.144	88	86.596		95.33	110	112.837	98	98.304	96	102.145	64	58.935
502	135	140.434	150	137.143	136	135.33	131	135.182		110.108	92	123.25	107	104.668	97	91.361	117	118.04	88	86.78	93	96.376	109	107.413	99	98.069	96	101.136	64	61.256
503	136	140.879	149	138.691	136	134.737	131	137.758		112.734	92	122.88	106	103.434	97	91.839	117	116.254	89	87.459	92	96.832	109	107.789	99	97.215	96	97.215	65	64.268
504	136	141.364	149	137.912	136	133.565	132	137.912		111.913	93	125.773	106	103.261	97	93.73	116	116.584	89	87.335	91	93.802	109	103.696	100	100.639	96	96	66	70.824
505	136	141.241	149	138.691	136	133.711	132	137.912		109.812	93	124.247	106	103.521	97	95.85	116	116.806	89	89.956	90	98.778	110	90.154	100	104.136	96	93.587	65	74.069
506	136	143.888	148	137.45	136	134.737	132	139.795		107.601	94	126.55	106	104.936	97	97.215	116	117.14	89	87.521	90	93.73	110	84.222	100	105.205	96	99.097	65	75.387
507	136	143.384	148	136.837	135	135.182	132	140.434		104.846	94	126.031	106	105.658	97	97.834	116	117.364	89	88.403	91	96.226	110	89.825	100	103.521	96	93.945	65	70.257
508	136	142.222	148	135.33	135	134.148	132	141.894		107.601	94	124.121	106	106.206	97	98.304	116	116.144	88	88.212	91	97.062	110	90.753	100	104.224	96	101.47	64	63.867
509	136	142.058	148	132.7	135	133.42	132	141.73		111.913	93	124.878	106	106.574	97	98.383	116	116.254	88	89.563	91	99.579	110	99.821	100	104.579	95	102.657	64	60.088
510	137	142.884	148	133.42	135	131.704	132	144.056		113.463	94	126.031	106	106.114	97	96.909	116	116.806	88	91.022	91	103.872	109	102.315	100	102.23	95	99.177	64	61.935
511	137	140.114	148	133.131	135	130.584	132	146.986		118.496	95	124.751	106	107.979	95	96.15	116	115.164	88	89.956	91	101.386	109	109.714	100	98.858	94	102.315	64	65.327
512	137	141.025	148	131.422	135	130.446	133	147.692		118.382	96	125.516	106	110.206	95	95.776	116	117.029	88	89.89	91	105.931	109	111.003	100	98.462	94	103.087	64	73.669
513	137	141.875	148	131.845	135	129.076	133	150.404		114.307	97	126.42	105	108.455	96	94.669	116	117.029	88	90.553	91	100.228	109	115.489	100	98.858	94	103.872	64	74.518
514	138	142.884	139	133.275	135	129.076	133	151.144		112.117	99	127.598	105	110.108	96	94.233	116	116.584	88	90.22	91	105.026	109	111.811	100	98.462	94	102.06	64	72.113
515	138	142.884	139	134.002	134	126.031	134	151.144		111.608	99	129.653	105	110.603	96	96	116	117.476	88	92.252	91	97.757	108	117.14	100	99.017	94	102.315	64	70.54
516	138	144.395	139	135.48	134	126.811	134	153.408		117.364	100	128.401	105	113.778	96	96.452	116	118.154	88	90.022	92	97.215	108	111.709	100	101.554	94	97.062	64	71.235
517	139	142.058	138	132.271	133	125.388	135	147.692		118.839	101	130.169	105	116.806	96	97.215	116	119.766	88	90.888	92	103.521	108	116.474	100	106.022	97	96.985	64	71.4
518	139	144.395	138	132.414	133	126.811	135	158.555		114.627	101	131.987	105	116.254	96	98.462	116	119.766	89	91.225	92	95.552	108	113.673	100	106.574	97	96.985	64	68.267
519	139	142.058	138	131.563	132	127.734	137	157.943		112.117	102	129.854	106	113.358	96	98.858	116	120.235	89	95.035	92	97.834	109	117.364	100	107.225	98	98.304	65	65.119
520	139	142.698	138	131.142	131	128.536	137	157.943		112.425	102	131.587	106	112.734	96	98.699	116	122.88	89	94.017	92	97.524	109	116.364	99	108.169	99	101.219	66	65.641
521	140	141.899	138	131.422	130	128.401	138	160.418		111.811	102	132.987	107	113.253	96	97.292	116	121.183	89	100.556	92	103.347	110	121.663	99	106.759	99	98.778	66	66.1
522	140	141.025	138	131.282	130	125.516	139	161.897		110.504	103	134.737	107	112.631	96	96.226	116	121.183	89	101.554	92	98.225	110	124.625	99	105.386	99	102.571	66	65.746
523	140	140.595	138	132.271	130	122.269	141	164.059		111.405	103	135.587	108	113.463	96	97.912	116	119.185	89	104.136	92	104.047	111	123.126	99	105.205	99	97.99	66	63.57
524	140	140.595	138	132.987	130	121.423	143	162.971		110.504	103	136.685	108	112.527	96	96.985	116	118.154	89	104.047	92	94.161	111	125.26	100	103.087	99	95.256	66	63.112
525	140	141.985	138	133.856	128	119.649	145	162.755		110.603	104	137.458	109	114.201	96	95.552	116	116.917	89	106.206	92	103.261	111	126.42	101	97.215	99	93.945	66	63.08
526	140	141.685	138	129.894	128	122.39	147	162.971		111.913	105	139.865	109	113.253	96	96.452	116	117.14	90	106.574	92	99.017	112	126.68	104	93.161	99	92.114	66	61.967
527	140	142.475	138	128	128	123.126	147	162.325		111.003	105	136.854	109	114.201	96	99.659	116	118.268	90	108.36	92	105.567	112	128	105	92.252	99	91.293	66	62.503
528	140	143.05	138	128.67	128	123.373	147	163.622		111.103	104	139.548	110	113.463	96	100.556	117	116.695	90	108.074	92	94.233	113	123.746	106	94.45	99	93.873	66	62.854
529	140	140.917	138	131.002	128	124.247	148	160.838		108.169	103	138.223	110	113.358	96	102.145	117	116.584	91	110.603	93	103.872	113	126.42	105	96.604	99	94.089	66	64.708
530	140	136.99	138	132.414	128	122.757	148	162.755		109.812	102	142.387	110	114.307	96	101.806	117	114.095	91	110.703	93	97.601	114	125.644	105	99.579	98	99.417	66	64.033
531	140	135.929	138	130.723	128	121.303	148	160.838		107.789	102	140.434	111	114.734	96	104.579	117	114.52	91	113.567	94	105.205	115	127.469	102	101.638	97	95.478	65	65.923
532	140	136.533	138	129.484	128	120.235	148	162.111		106.759	102	142.884	111	113.673	96	107.601	117	114.52	91	114.413	95	97.601	115	127.734	100	102.4	96	99.821	65	64.708
533	140	137.985	138	127.337	128	118.496	148	160		103.784	102	141.258	111	113.567	96	110.404	117	113.358	91	116.144	95	103.609	116	128	98	101.554	96	97.138	64	63.177
534	140	138.067	138	126.68	128	116.144	148	161.897		100.147	101	140.274	111	113.253	96	110.305	117	112.015	91	116.254	95	96.376	117	128.94	97	99.177	95	96.68	64	62.662
535	140	140.114	138	127.205	128	116.034	148	161.048		99.177	99	140.114	111	115.706	96	107.225	117	110.803	92	116.917	95	98.858	118	129.874	96	98.858	95	97.834	64	61.718
536	140	139.987	138	127.469	128	114.627	148	160.209		101.638	98	139.636	112	116.254	96	102.915	117	113.253	93	118.954	95	94.742	118	131.142	96	91.497	95	98.62	64	61.749
537	140	138.654	138	127.073	128	115.815	148	158.147		105.84	96	137.854	112	116.917	96	98.225	116	112.117	93	120.589	96	103.696	119	131.704	97	89.825	95	99.902	64	62.566
538	140	138.058	138	127.601	127	114.307	149	160.209		111.304	95	135.48	112	116.695	96	90.419	116	113.567	94	121.663	96	94.669	120	131.282	97	87.771	95	97.99	64	64.504
539	140	138.654	138	126.29	127	113.989	150	160.209		115.706	94	132.271	112	115.925	96	90.022	116	111.506	94	124.121	96	103.347	120	130.169	98	89.302	95	95.108	64	65.641
540	140	137.984		125.902	127	119.07	150	160.627		117.701	94	134.442	112	116.034	96	91.361	116	112.015	95	123.996	96	93.161	121	129.347	99	93.802	95	93.587	64	67.591
541	140	137.645		123.996	127	108.551	150	159.377		110.903	94	133.856	113	118.839	96	91.225	116	113.358	96	125.26	96	101.136	121	131.845	99	95.478	95	94.961	63	67.628
542	140	137.143		123.126	127	101.303	151	161.897		108.074	94	137.604	113	117.927	96	92.114	115	112.631	96	126.811	97	98.225	121	130.446	99	98.54	95	96.075	63	66.278
543	139	136.985		120.589	127	101.638	151	161.684		106.298	94	136.382	113	118.496	96	93.587	115	112.789	96	128.267	97	99.579	122	131.282	99	98.62	96	97.138	63	64.268
544	139	136.08		120.117	127	104.846	151	160.418		100.887	95	138.067	114	118.496	96	95.478	115	112.396	96	128.401	97	96	127	131.145	98	98.225	96	97.369	63	60.532
545	139	137.015		117.14	127	110.108	151	159.377		102.145	95	139.354	114	117.252	96	95.85	115	112.631	97	128.805	97	102.915	127	131.142	98	97.834	96	94.669	63	63.9
546	139	137.354		117.927	127	114.52	151	158.965		101.219	95	139.162	114	116.695	96	96.226	115	113.358	97	131.142	97	96.226	127	129.965	96	98.383	96	89.628	63	69.385
547	139	137.758		116.806	127	116.034		159.171		102.657	96	139.162	114	117.364	93	96.452	115	113.253	97	130.888	97	102.4	127	127.073	95	98.147	96	88.212	64	67.927
548	138	137.604		118.954	127	114.413		156.735		108.169	96	139.954	114	115.815	93	94.669	115	113.045	97	130.863	97	96	128	126.031	95	97.757	96	87.273	64	64.776
549	138	138.223		119.533	127	113.567		154.956		112.837	95	137.758	116	116.364	93	93.659	115	113.253	98	131.987	97	98.937	127	124.878	95	99.097	96	88.594	64	60.502
550	138	137.912		120	127	112.941		154.761		115.925	95	136.533	116	116.632	93	93.374	114	112.527	98	133.856	97	97.215	129	121.543	95	99.498	96	94.378	64	58.375
551	138	136.382	136	120.353	127	114.307		153.6		117.927	95	135.48	116	116.695	93	95.108	114	112.015	99	137.296	97	104.757	129	122.757	96	99.579	96	94.378	64	64.64
552	138	136.682	136	122.269	127	116.584		152.268		116.695	95	137.296	116	119.883	93	97.912	114	110.903	100	136.533	97	97.679	129	120	96	100.31	96	102.145	64	68.956
553	138	136.685	136	121.663	127	119.301		149.489		112.941	94	137.143	116	117.814	94	99.017	114	108.169	101	137.758	97	99.579	128	122.635	97	103.174	95	98.304	64	70.257
554	138	136.837	136	120.235	127	120.471		152.079		106.482	94	139.478	116	118.04	94	99.257	113	107.789	101	138.067	97	96.985	127	118.954	97	104.136	93	100.887	64	63.834
555	138	134.295	135	118.725	127	120.707		151.891		105.658	95	139.005	116	115.489	94	96	112	108.84	101	139.954	97	96.909	125	118.839	97	102.145	93	103.347	64	60.176
556	138	137.296	134	119.07	127	121.303		153.408		106.114	95	141.894	116	115.164	94	93.161	111	109.714	101	139.854	97	96.756	125	118.496	97	97.446	93	102.315	64	60.592
557	138	133.565	133	120	127	120.471		150.958		108.455	95	141.894	116	113.567	94	89.367	110	109.616	100	139.632	97	103.959	125	119.301	97	97.062	93	103.347	64	62.249
558	138	133.565	133	121.423	127	120.826		148.585		108.647	96	143.384	117	115.489	95	89.237	109	110.603	101	140.025	97	99.984	125	118.954	97	103.001	93	95.256	64	63.768
559	138	133.131	133	122.39	127	121.183		147.515		110.903	96	142.058	117	113.045	95	90.955	109	110.108	102	140.985	97	99.097	125	117.814	97	105.931	93	89.108	64	65.711
560	137	133.131	132	120.235	127	121.543		145.42		115.164	96	144.056	117	114.841	95	93.945	109	111.003	103	141.025	97	98.937	122	114.841	97	100.721	95	87.273	64	68.115
561	137	133.002	131	120.471	127	121.183		145.077		118.268	97	141.241	117	116.695	95	96.528	109	111.204	104	141.684	97	99.417	121	115.38	97	99.498	96	89.956	64	69.62
562	137	132.987	130	120.589	127	122.512		143.551		114.201	97	141.079	116	118.04	95	98.937	109	110.803	106	141.894	97	104.668	119	116.917	97	100.887	96	95.552	64	70.865
563	137	133.856	129	120.826	127	122.512		142.222		108.455	97	141.894	116	117.364	95	98.778	109	109.714	107	141.754	98	97.138	119	118.839	97	103.609	96	97.062	63	71.029
564	136	130.584	129	122.147	127	120.707		142.222		110.504	97	139.162	116	117.029	95	98.383	109	111.103	108	141.079	98	104.757	119	120	97	107.507	96	98.778	63	68.457
565	136	131.002	128	122.39	127	119.533		142.552		111.913	98	140.917	116	113.989	95	97.524	109	113.358	109	140.274	98	96.452	118	117.471	98	108.743	96	98.069	63	65.606
566	135	131.002	128	122.026	127	114.949		142.387		112.015	98	141.404	116	115.597	95	99.417	109	114.949	109	139.854	98	98.937	117	115.548	98	107.319	96	98.778	63	64.403
567	135	131.098	128	123.871	127	112.117		141.894		112.527	98	142.985	116	115.925	95	101.638	109	114.627	109	136.99	98	96.376	117	113.045	98	107.789	96	102.23	64	62.951
568	135	130.584	128	124.751	127	110.206		140.114		108.551	98	142.058	116	115.815	95	103.347	109	113.778	109	138.555	98	97.679	116	106.482	98	109.13	96	103.609	65	62.407
569	135	129.62	127	124.625	127	106.945		135.929		101.638	98	143.05	116	114.627	95	104.49	109	113.358	109	136.328	98	98.304	117	107.319	98	110.206	96	102.915	66	62.726
570	134	129.62	127	120.353	127	107.979		134.737	129	100.804	98	145.42	116	111.304	94	105.386	109	114.095	109	135.48	98	103.872		108.169	98	112.219	96	104.224	66	66.674
571	134	126.942	126	109.812	126	105.386		134.737	129	96.985	98	145.592	116	107.695	94	106.298	109	110.703	110	135.33	98	100.474		109.911	101	113.567	96	102.4	66	65.852
572	134	122.269	126	108.84	126	107.884		136.99	129	99.74	97	143.888	116	105.026	94	106.39	109	110.803	110	134.323	98	102.742		113.045	104	115.706	95	97.834	66	63.57
573	134	118.958	126	106.206	126	109.13		136.533	129	100.804	96	144.906	116	103.609	94	105.205	109	111.405	110	133.625	98	103.174		109.812	106	115.489	95	94.089	66	65.085
574	132	116.364	126	105.205	126	111.003	153	137.604	129	103.001	95	144.056	116	103.784	94	104.401	109	110.803	110	132.997	98	101.47		99.821	106	113.883	95	82.304	65	66.458
575	131	116.806	126	106.114	126	109.911	153	138.067	129	106.298	94	143.719	116	103.959	94	103.521	109	111.913	110	132.843	98	100.97		93.161	108	112.734	95	78.921	65	72.197
576	129	117.927	125	103.261	126	109.812	153	133.42	129	104.936	94	141.894	116	108.169	95	103.001	107	112.941	110	131.704	98	100.639		91.633	109	111.003	96	82.803	65	68.995
577	128	117.14	125	106.574	126	107.507	153	132.129	129	103.087	93	139.795	116	109.911	95	104.757	105	113.778	110	131.478	98	101.722		95.776	110	113.567	96	89.108	65	70.947
578	126	120	125	106.945	126	106.022	153	130.308	129	104.401	92	140.114	116	109.227	96	105.931	105	112.015	110	130.584	98	101.891	103	99.74	111	107.413	96	94.596	65	68.571
579	125	119.301	125	107.319	126	105.296	153	129.757	129	106.298	91	137.912	116	102.485	96	108.074	105	111.003	110	131.666	98	107.225	105	100.804	113	105.476	96	97.062	65	66.207
580	122	122.026	125	109.227	126	107.038	153	131.563		104.846	89	136.254	115	100.639	96	109.519	105	110.803	109	131.357	98	100.392	105	102.23	113	104.312	96	99.417	65	65.466
581	121	120.353	125	107.789	126	108.36	153	133.42		101.386	89	134.885	115	98.147	97	110.108	105	111.405	108	132.987	99	105.026	104	99.017	113	101.975	95	103.347	65	66.53
582	121	118.04	125	106.945		108.743	153	132.843		101.386	88	134.885	115	98.069	97	109.812	105	111.103	108	132	99	103.087	97	97.679	113	101.386	95	101.386	65	67.332
583	119	119.301	125	103.174		110.305	153	131.282		101.219	88	134.002	115	101.219	97	109.519	106	110.108	108	132.445	99	108.169	97	96.528	112	102.742	91	98.858	66	68.457
584	119	116.254	125	102.657		109.812	153	126.68		102.915	87	130.863	114	103.609	97	111.304	106	109.812	107	132.877	99	100.97	97	95.701	111	103.174	91	97.369	66	67.628
585	119	116.987	125	104.49		106.114	153	123.373		105.658	87	131.002	114	104.579	98	109.911	106	109.13	106	132.656	99	102.485	97	94.596	110	100.639	91	88.658	67	64.403
586	120	116.144	125	103.784		101.303		123.622		107.601	86	128.133	113	105.205	98	111.811	106	109.227	106	133.023	99	101.638	97	94.596	108	103.174	92	88.53	67	59.767
587	119	116.144	125	106.574		102.485		124.247		105.658	86	130.584	111	106.022	98	112.425	106	110.504	106	133.275	99	108.074	98	94.961	107	99.74	95	90.619	67	59.362
588	119	116.254	125	102.742		99.74		123.996		103.001	85	129.757	110	107.038	99	110.803	107	110.603	107	131.845	99	103.347	98	94.305	105	98.383	96	93.445	66	59.622
589	119	116.034	125	97.679		100.97		125.005		101.219	85	131.282	109	106.022	99	112.527	107	111.405	107	130.985	100	108.84	98	95.626	105	100.228	96	95.108	66	61.317
590	118	115.272	125	97.446		99.498		129.211		100.639	85	132.414	109	102.915	99	111.204	107	112.322	106	129.684	100	104.047	98	95.33	105	99.257	96	94.815	66	63.635
591	117	119.883	125	96.075		100.474		131.002		103.609	85	130.032	108	102.315	99	110.603	107	111.204		127.414	100	109.324	97	94.596	104	97.99	96	96.301	66	65.292
592	116	117.029	123	100.474		97.679		129.076		106.39	85	130.584	108	102.571	99	111.204	108	112.425		125.773	100	104.136	97	93.516	104	96.985	96	96.528	66	64.913
593	116	116.584	122	102.742		99.984		123.746		109.421	85	127.734	108	103.521	99	110.404	108	111.608		122.39	100	108.936	96	94.089	101	96.226	94	92.6	65	66.35
594	115	114.365	120	105.386		103.784		115.815		109.227	85	126.031	108	102.23	100	110.703	108	111.304		121.905	100	100.887	96	96	101	97.138	94	89.563	64	65.887
595	115	113.883	119	107.695		103.174		116.144		105.476	85	124.372	107	101.053	100	113.883	108	111.405		121.998	100	109.13	96	96.452	101	98.304	94	93.73	63	63.668
596	116	113.463	118			104.224		115.706		101.638	85	121.183	107	97.369	100	114.734	109	112.117		122.147	100	103.609	96	96.226	101	101.136	94	97.138	63	60.265
597	116	114.307	117					114.413		97.062	85	122.026	107	95.108	100	116.917	109	111.506	120	122.026	100	109.421	96	93.945	101	100.887	94	101.891	63	62.281
598	116	112.015	117					115.38		98.147	84	121.543	106	96.528	101	119.185	109	112.117	120	119.965	100	104.401	96	91.022	101	100.639	94	105.567	63	61.502
599	115	114.095	117					120		102.828	84	121.784	106	96.68	100	121.423	109	111.405	120	117.814	101	104.757	95	89.563	101	97.446	94	102.657	64	61.379
600	115	111.709	117					120.826		109.421	84	123.25	105	99.417	100	122.269	109	114.413	120	118.61	101	105.567	95	90.353	101	92.391	94	96.15	64	64.201
